# Supplementary material for: Expression quantitative trait loci in sheep liver and muscle contribute to variations in meat traits
Source: Genet Sel Evol. 2021 Jan 18;53:8. doi: 10.1186/s12711-021-00602-9 (PMC7812657; doi:10.1186/s12711-021-00602-9)
Supplement: Supplementary file 7 — Additional file 7: Table S3. Significant expression quantitative trait loci (eQTL, which include gene expression QTL (geQTL), exon expression QTL (eeQTL), and splicing QTL (sQTL)) in liver and muscle overlapping with genome-wide association study (GWAS) hit regions linked with body composition [28]. This file contains six columns. Column 1: tissue type, namely, muscle or liver; column 2, eQTL type, namely, geQTL, eeQTL or sQTL; column 3: eQTL ID; column 4: eQTL FDR-value; column 5: GWAS SNP ID; column 6: GWAS FDR-values. [file 12711_2021_602_MOESM7_ESM.txt]

Tissue_type	eQTL_type eQTL_ID	eQTL_FDR-value	GWAS_SNP	GWAS_FDR-value
Liver	eeQTL	Chr1:785379	0.000806130072558758	Chr1:810365	0.00610426359436365
Liver	eeQTL	Chr1:785480	0.000327043706719727	Chr1:810365	0.00610426359436365
Liver	eeQTL	Chr1:785518	5.70244828497463e-05	Chr1:810365	0.00610426359436365
Liver	eeQTL	Chr1:785767	0.000806130072558758	Chr1:810365	0.00610426359436365
Liver	eeQTL	Chr1:786457	5.70244828497463e-05	Chr1:810365	0.00610426359436365
Liver	eeQTL	Chr1:786928	0.000327043706719727	Chr1:810365	0.00610426359436365
Liver	eeQTL	Chr1:786984	5.70244828497463e-05	Chr1:810365	0.00610426359436365
Liver	eeQTL	Chr1:787015	0.000327043706719727	Chr1:810365	0.00610426359436365
Liver	eeQTL	Chr1:787019	0.000327043706719727	Chr1:810365	0.00610426359436365
Liver	eeQTL	Chr1:787064	0.000327043706719727	Chr1:810365	0.00610426359436365
Liver	eeQTL	Chr1:787099	0.000327043706719727	Chr1:810365	0.00610426359436365
Liver	eeQTL	Chr1:787184	0.000327043706719727	Chr1:810365	0.00610426359436365
Liver	eeQTL	Chr1:787279	0.000327043706719727	Chr1:810365	0.00610426359436365
Liver	eeQTL	Chr1:787306	0.000327043706719727	Chr1:810365	0.00610426359436365
Liver	eeQTL	Chr1:787323	0.000327043706719727	Chr1:810365	0.00610426359436365
Liver	eeQTL	Chr1:787408	0.000327043706719727	Chr1:810365	0.00610426359436365
Liver	eeQTL	Chr1:787555	0.000327043706719727	Chr1:810365	0.00610426359436365
Liver	eeQTL	Chr1:787571	0.000327043706719727	Chr1:810365	0.00610426359436365
Liver	eeQTL	Chr1:787644	0.000806130072558758	Chr1:810365	0.00610426359436365
Liver	eeQTL	Chr1:787698	0.000327043706719727	Chr1:810365	0.00610426359436365
Liver	eeQTL	Chr1:787768	0.000327043706719727	Chr1:810365	0.00610426359436365
Liver	eeQTL	Chr1:788027	5.70244828497463e-05	Chr1:810365	0.00610426359436365
Liver	eeQTL	Chr1:788068	0.000327043706719727	Chr1:810365	0.00610426359436365
Liver	eeQTL	Chr1:788072	0.000327043706719727	Chr1:810365	0.00610426359436365
Liver	eeQTL	Chr1:788192	0.000327043706719727	Chr1:810365	0.00610426359436365
Liver	eeQTL	Chr1:788772	5.70244828497463e-05	Chr1:810365	0.00610426359436365
Liver	eeQTL	Chr1:788936	0.0037516199603313	Chr1:810365	0.00610426359436365
Liver	eeQTL	Chr1:789070	0.000806130072558758	Chr1:810365	0.00610426359436365
Liver	eeQTL	Chr1:789088	0.000806130072558758	Chr1:810365	0.00610426359436365
Liver	eeQTL	Chr1:789212	0.000327043706719727	Chr1:810365	0.00610426359436365
Liver	eeQTL	Chr1:789231	0.000327043706719727	Chr1:810365	0.00610426359436365
Liver	eeQTL	Chr1:789303	0.000327043706719727	Chr1:810365	0.00610426359436365
Liver	eeQTL	Chr1:789496	0.000806130072558758	Chr1:810365	0.00610426359436365
Liver	eeQTL	Chr1:789832	0.000806130072558758	Chr1:810365	0.00610426359436365
Liver	eeQTL	Chr1:789942	0.000148875988355546	Chr1:810365	0.00610426359436365
Liver	eeQTL	Chr1:789951	0.000806130072558758	Chr1:810365	0.00610426359436365
Liver	eeQTL	Chr1:790287	0.000806130072558758	Chr1:810365	0.00610426359436365
Liver	eeQTL	Chr1:790317	0.000806130072558758	Chr1:810365	0.00610426359436365
Liver	eeQTL	Chr1:790330	5.70244828497463e-05	Chr1:810365	0.00610426359436365
Liver	eeQTL	Chr1:790404	5.87617245928991e-05	Chr1:810365	0.00610426359436365
Liver	eeQTL	Chr1:790547	0.000806130072558758	Chr1:810365	0.00610426359436365
Liver	eeQTL	Chr1:790593	0.000148875988355546	Chr1:810365	0.00610426359436365
Liver	eeQTL	Chr1:790623	0.000148875988355546	Chr1:810365	0.00610426359436365
Liver	eeQTL	Chr1:790676	0.000148875988355546	Chr1:810365	0.00610426359436365
Liver	eeQTL	Chr1:790694	0.000148875988355546	Chr1:810365	0.00610426359436365
Liver	eeQTL	Chr1:790735	0.000148875988355546	Chr1:810365	0.00610426359436365
Liver	eeQTL	Chr1:790852	0.000806130072558758	Chr1:810365	0.00610426359436365
Liver	eeQTL	Chr1:793827	0.000130951606062936	Chr1:810365	0.00610426359436365
Liver	eeQTL	Chr1:794559	0.000130951606062936	Chr1:810365	0.00610426359436365
Liver	eeQTL	Chr1:795402	0.000148875988355546	Chr1:810365	0.00610426359436365
Liver	eeQTL	Chr1:795556	0.000806130072558758	Chr1:810365	0.00610426359436365
Liver	eeQTL	Chr1:795731	0.000806130072558758	Chr1:810365	0.00610426359436365
Liver	eeQTL	Chr1:796917	0.000148875988355546	Chr1:810365	0.00610426359436365
Liver	eeQTL	Chr1:798110	0.000806130072558758	Chr1:810365	0.00610426359436365
Liver	eeQTL	Chr1:798515	0.000806130072558758	Chr1:810365	0.00610426359436365
Liver	eeQTL	Chr1:798729	0.000215591404971283	Chr1:810365	0.00610426359436365
Liver	eeQTL	Chr1:798743	0.000806130072558758	Chr1:810365	0.00610426359436365
Liver	eeQTL	Chr1:799139	0.000806130072558758	Chr1:810365	0.00610426359436365
Liver	eeQTL	Chr1:38683132	0.00246073930869888	Chr1:38659792	0.00163050646435671
Liver	eeQTL	Chr1:38683229	0.00246073930869888	Chr1:38659792	0.00163050646435671
Liver	eeQTL	Chr1:38683353	0.000419974070054941	Chr1:38659792	0.00163050646435671
Liver	eeQTL	Chr1:38683386	0.00246073930869888	Chr1:38659792	0.00163050646435671
Liver	eeQTL	Chr1:38683391	0.000419974070054941	Chr1:38659792	0.00163050646435671
Liver	eeQTL	Chr1:38683444	0.000419974070054941	Chr1:38659792	0.00163050646435671
Liver	eeQTL	Chr1:38683601	0.00246073930869888	Chr1:38659792	0.00163050646435671
Liver	eeQTL	Chr1:38683926	0.00246073930869888	Chr1:38659792	0.00163050646435671
Liver	eeQTL	Chr1:42972084	0.00182178764629719	Chr1:42993536	0.00542685279602856
Liver	eeQTL	Chr1:42983888	0.00856813671475461	Chr1:42993536	0.00542685279602856
Liver	eeQTL	Chr1:42983908	0.00856813671475461	Chr1:42993536	0.00542685279602856
Liver	eeQTL	Chr1:42985228	0.00856813671475461	Chr1:42993536	0.00542685279602856
Liver	eeQTL	Chr1:42985490	0.00367105310499364	Chr1:42993536	0.00542685279602856
Liver	eeQTL	Chr1:42987716	0.00524058059761408	Chr1:42993536	0.00542685279602856
Liver	eeQTL	Chr1:42988865	0.00747528669558989	Chr1:42993536	0.00542685279602856
Liver	eeQTL	Chr1:42989313	0.00747528669558989	Chr1:42993536	0.00542685279602856
Liver	eeQTL	Chr1:42991097	0.00747528669558989	Chr1:42993536	0.00542685279602856
Liver	eeQTL	Chr1:42991424	0.00747528669558989	Chr1:42993536	0.00542685279602856
Liver	eeQTL	Chr1:42992062	0.00800633269761824	Chr1:42993536	0.00542685279602856
Liver	eeQTL	Chr1:42992296	0.00747528669558989	Chr1:42993536	0.00542685279602856
Liver	eeQTL	Chr1:42992637	0.00240034525882543	Chr1:42993536	0.00542685279602856
Liver	eeQTL	Chr1:42996208	0.0020530329951758	Chr1:42993536	0.00542685279602856
Liver	eeQTL	Chr1:42997114	0.0027080713947287	Chr1:42993536	0.00542685279602856
Liver	eeQTL	Chr1:42997822	0.0020530329951758	Chr1:42993536	0.00542685279602856
Liver	eeQTL	Chr1:42998516	0.0020530329951758	Chr1:42993536	0.00542685279602856
Liver	eeQTL	Chr1:42998736	0.00132068223433956	Chr1:42993536	0.00542685279602856
Liver	eeQTL	Chr1:42998766	0.00437743723984538	Chr1:42993536	0.00542685279602856
Liver	eeQTL	Chr1:42998888	0.00437743723984538	Chr1:42993536	0.00542685279602856
Liver	eeQTL	Chr1:42998899	0.0020530329951758	Chr1:42993536	0.00542685279602856
Liver	eeQTL	Chr1:42999054	0.0020530329951758	Chr1:42993536	0.00542685279602856
Liver	eeQTL	Chr1:43000026	0.0027080713947287	Chr1:42993536	0.00542685279602856
Liver	eeQTL	Chr1:43000104	0.000962489240168927	Chr1:42993536	0.00542685279602856
Liver	eeQTL	Chr1:43001746	0.00132068223433956	Chr1:42993536	0.00542685279602856
Liver	eeQTL	Chr1:43004821	0.0027080713947287	Chr1:42993536	0.00542685279602856
Liver	eeQTL	Chr1:43007112	0.00343240727053801	Chr1:42993536	0.00542685279602856
Liver	eeQTL	Chr1:43008354	0.00132068223433956	Chr1:42993536	0.00542685279602856
Liver	eeQTL	Chr1:43009503	0.0027080713947287	Chr1:42993536	0.00542685279602856
Liver	eeQTL	Chr1:43009553	0.0027080713947287	Chr1:42993536	0.00542685279602856
Liver	eeQTL	Chr1:43009750	0.0027080713947287	Chr1:42993536	0.00542685279602856
Liver	eeQTL	Chr1:43009934	0.0027080713947287	Chr1:42993536	0.00542685279602856
Liver	eeQTL	Chr1:43010880	0.0027080713947287	Chr1:42993536	0.00542685279602856
Liver	eeQTL	Chr1:43010896	0.0027080713947287	Chr1:42993536	0.00542685279602856
Liver	eeQTL	Chr1:43012281	0.0027080713947287	Chr1:42993536	0.00542685279602856
Liver	eeQTL	Chr1:43012450	0.0027080713947287	Chr1:42993536	0.00542685279602856
Liver	eeQTL	Chr1:43012507	0.000817969544846268	Chr1:42993536	0.00542685279602856
Liver	eeQTL	Chr1:43012570	0.0027080713947287	Chr1:42993536	0.00542685279602856
Liver	eeQTL	Chr1:43012795	0.0027080713947287	Chr1:42993536	0.00542685279602856
Liver	eeQTL	Chr1:43013863	0.00132068223433956	Chr1:42993536	0.00542685279602856
Liver	eeQTL	Chr1:43016426	0.00615852667961481	Chr1:42993536	0.00542685279602856
Liver	eeQTL	Chr1:43016782	0.0027080713947287	Chr1:42993536	0.00542685279602856
Liver	eeQTL	Chr1:43017048	0.0013055463014885	Chr1:42993536	0.00542685279602856
Liver	eeQTL	Chr1:43017799	0.00371418430362492	Chr1:42993536	0.00542685279602856
Liver	eeQTL	Chr1:43017828	0.00371418430362492	Chr1:42993536	0.00542685279602856
Liver	eeQTL	Chr1:43017941	0.00615852667961481	Chr1:42993536	0.00542685279602856
Liver	eeQTL	Chr1:43017981	0.00615852667961481	Chr1:42993536	0.00542685279602856
Liver	eeQTL	Chr1:43018245	0.00331174059758991	Chr1:42993536	0.00542685279602856
Liver	eeQTL	Chr1:43018367	0.00615852667961481	Chr1:42993536	0.00542685279602856
Liver	eeQTL	Chr2:34827052	0.00577042900689751	Chr2:34849074	0.00653469895375137
Liver	eeQTL	Chr2:34828257	0.00577042900689751	Chr2:34849074	0.00653469895375137
Liver	eeQTL	Chr2:34828342	0.00577042900689751	Chr2:34849074	0.00653469895375137
Liver	eeQTL	Chr2:34828609	0.00577042900689751	Chr2:34849074	0.00653469895375137
Liver	eeQTL	Chr2:34829843	0.00577042900689751	Chr2:34849074	0.00653469895375137
Liver	eeQTL	Chr2:34829913	0.00577042900689751	Chr2:34849074	0.00653469895375137
Liver	eeQTL	Chr2:58559187	0.00295094490316262	Chr2:58549092	0.00110640886732682
Liver	eeQTL	Chr2:58559950	0.00233204088331394	Chr2:58549092	0.00110640886732682
Liver	eeQTL	Chr2:58560026	0.00865865647501379	Chr2:58549092	0.00110640886732682
Liver	eeQTL	Chr2:58560030	0.00166647682462437	Chr2:58549092	0.00110640886732682
Liver	eeQTL	Chr2:58560421	0.00166640823817252	Chr2:58549092	0.00110640886732682
Liver	eeQTL	Chr2:58564444	0.000289629108193698	Chr2:58549092	0.00110640886732682
Liver	eeQTL	Chr2:58564603	0.00101221081875984	Chr2:58549092	0.00110640886732682
Liver	eeQTL	Chr2:58564703	0.000289629108193698	Chr2:58549092	0.00110640886732682
Liver	eeQTL	Chr2:58564933	0.000414374511811206	Chr2:58549092	0.00110640886732682
Liver	eeQTL	Chr2:58565759	0.000289629108193698	Chr2:58549092	0.00110640886732682
Liver	eeQTL	Chr2:58566216	0.000944329818515781	Chr2:58549092	0.00110640886732682
Liver	eeQTL	Chr2:58566769	0.000289629108193698	Chr2:58549092	0.00110640886732682
Liver	eeQTL	Chr2:58566887	0.000944329818515781	Chr2:58549092	0.00110640886732682
Liver	eeQTL	Chr2:58567110	0.000944329818515781	Chr2:58549092	0.00110640886732682
Liver	eeQTL	Chr2:58567142	0.000289629108193698	Chr2:58549092	0.00110640886732682
Liver	eeQTL	Chr2:58568821	0.000127418692782563	Chr2:58549092	0.00110640886732682
Liver	eeQTL	Chr2:58568972	7.43374252498686e-05	Chr2:58549092	0.00110640886732682
Liver	eeQTL	Chr2:58569137	7.43374252498686e-05	Chr2:58549092	0.00110640886732682
Liver	eeQTL	Chr2:58570488	7.43374252498686e-05	Chr2:58549092	0.00110640886732682
Liver	eeQTL	Chr2:58573433	7.43374252498686e-05	Chr2:58549092	0.00110640886732682
Liver	eeQTL	Chr2:72566229	0.000522585150891347	Chr2:72550513	0.000423297236779092
Liver	eeQTL	Chr2:72573609	0.000522585150891347	Chr2:72550513	0.000423297236779092
Liver	eeQTL	Chr2:72575018	0.000522585150891347	Chr2:72550513	0.000423297236779092
Liver	eeQTL	Chr2:72575091	0.000522585150891347	Chr2:72550513	0.000423297236779092
Liver	eeQTL	Chr2:72575357	0.000522585150891347	Chr2:72550513	0.000423297236779092
Liver	eeQTL	Chr2:200480836	0.00602288367958708	Chr2:200478966	0.00753774180702306
Liver	eeQTL	Chr2:216035512	0.00145762164694234	Chr2:216060403	0.00398429619693569
Liver	eeQTL	Chr2:216038990	0.00145762164694234	Chr2:216060403	0.00398429619693569
Liver	eeQTL	Chr2:216039571	0.00248471718494256	Chr2:216060403	0.00398429619693569
Liver	eeQTL	Chr2:216041996	0.0078329610610724	Chr2:216060403	0.00398429619693569
Liver	eeQTL	Chr2:216042039	0.0078329610610724	Chr2:216060403	0.00398429619693569
Liver	eeQTL	Chr2:216042143	0.0078329610610724	Chr2:216060403	0.00398429619693569
Liver	eeQTL	Chr2:216042766	0.0047501031903795	Chr2:216060403	0.00398429619693569
Liver	eeQTL	Chr2:216042822	0.00145762164694234	Chr2:216060403	0.00398429619693569
Liver	eeQTL	Chr2:216043105	0.00168003158496484	Chr2:216060403	0.00398429619693569
Liver	eeQTL	Chr2:216044443	0.0047501031903795	Chr2:216060403	0.00398429619693569
Liver	eeQTL	Chr2:216050757	0.0050664163713742	Chr2:216060403	0.00398429619693569
Liver	eeQTL	Chr2:216050878	0.000116163489213093	Chr2:216060403	0.00398429619693569
Liver	eeQTL	Chr2:216050903	0.000169733437855749	Chr2:216060403	0.00398429619693569
Liver	eeQTL	Chr2:216050913	0.000169733437855749	Chr2:216060403	0.00398429619693569
Liver	eeQTL	Chr2:216050917	0.000169733437855749	Chr2:216060403	0.00398429619693569
Liver	eeQTL	Chr2:216051158	0.00536279287486511	Chr2:216060403	0.00398429619693569
Liver	eeQTL	Chr2:216051167	0.00536279287486511	Chr2:216060403	0.00398429619693569
Liver	eeQTL	Chr2:216051188	0.00536279287486511	Chr2:216060403	0.00398429619693569
Liver	eeQTL	Chr2:216051370	0.00536279287486511	Chr2:216060403	0.00398429619693569
Liver	eeQTL	Chr2:216051405	0.00536279287486511	Chr2:216060403	0.00398429619693569
Liver	eeQTL	Chr2:216051644	0.00961697322735092	Chr2:216060403	0.00398429619693569
Liver	eeQTL	Chr2:216051766	0.00134717296315671	Chr2:216060403	0.00398429619693569
Liver	eeQTL	Chr2:216052161	0.00145762164694234	Chr2:216060403	0.00398429619693569
Liver	eeQTL	Chr2:216053861	0.00145762164694234	Chr2:216060403	0.00398429619693569
Liver	eeQTL	Chr2:216055313	0.00145762164694234	Chr2:216060403	0.00398429619693569
Liver	eeQTL	Chr2:216055668	0.00145762164694234	Chr2:216060403	0.00398429619693569
Liver	eeQTL	Chr2:216057965	0.00145762164694234	Chr2:216060403	0.00398429619693569
Liver	eeQTL	Chr2:216058144	0.00145762164694234	Chr2:216060403	0.00398429619693569
Liver	eeQTL	Chr2:216059897	0.0020470404285539	Chr2:216060403	0.00398429619693569
Liver	eeQTL	Chr2:216060403	0.00527407558995311	Chr2:216060403	0.00398429619693569
Liver	eeQTL	Chr2:216060509	0.00235316771432314	Chr2:216060403	0.00398429619693569
Liver	eeQTL	Chr2:216060765	0.0075232570860495	Chr2:216060403	0.00398429619693569
Liver	eeQTL	Chr2:216060772	0.00939074015733907	Chr2:216060403	0.00398429619693569
Liver	eeQTL	Chr2:216063337	0.00287385962172024	Chr2:216060403	0.00398429619693569
Liver	eeQTL	Chr2:216063663	0.00287385962172024	Chr2:216060403	0.00398429619693569
Liver	eeQTL	Chr2:216064443	0.00287385962172024	Chr2:216060403	0.00398429619693569
Liver	eeQTL	Chr2:216064662	0.000497396582409275	Chr2:216060403	0.00398429619693569
Liver	eeQTL	Chr2:216065320	0.000497396582409275	Chr2:216060403	0.00398429619693569
Liver	eeQTL	Chr2:216067277	0.000497396582409275	Chr2:216060403	0.00398429619693569
Liver	eeQTL	Chr2:216067316	0.000497396582409275	Chr2:216060403	0.00398429619693569
Liver	eeQTL	Chr2:216067349	0.000497396582409275	Chr2:216060403	0.00398429619693569
Liver	eeQTL	Chr2:216067477	0.000497396582409275	Chr2:216060403	0.00398429619693569
Liver	eeQTL	Chr2:216067698	0.000497396582409275	Chr2:216060403	0.00398429619693569
Liver	eeQTL	Chr2:216067812	0.000497396582409275	Chr2:216060403	0.00398429619693569
Liver	eeQTL	Chr2:216068047	0.000497396582409275	Chr2:216060403	0.00398429619693569
Liver	eeQTL	Chr2:216068088	0.000497396582409275	Chr2:216060403	0.00398429619693569
Liver	eeQTL	Chr2:216069123	0.000497396582409275	Chr2:216060403	0.00398429619693569
Liver	eeQTL	Chr2:216069323	0.000497396582409275	Chr2:216060403	0.00398429619693569
Liver	eeQTL	Chr2:216070069	0.000497396582409275	Chr2:216060403	0.00398429619693569
Liver	eeQTL	Chr2:216071564	0.00121828183538798	Chr2:216060403	0.00398429619693569
Liver	eeQTL	Chr2:216072272	0.000497396582409275	Chr2:216060403	0.00398429619693569
Liver	eeQTL	Chr2:216072531	0.000497396582409275	Chr2:216060403	0.00398429619693569
Liver	eeQTL	Chr2:216072602	0.000497396582409275	Chr2:216060403	0.00398429619693569
Liver	eeQTL	Chr2:216072677	0.000497396582409275	Chr2:216060403	0.00398429619693569
Liver	eeQTL	Chr2:216072704	0.000497396582409275	Chr2:216060403	0.00398429619693569
Liver	eeQTL	Chr2:216073330	0.000497396582409275	Chr2:216060403	0.00398429619693569
Liver	eeQTL	Chr2:216074582	0.000497396582409275	Chr2:216060403	0.00398429619693569
Liver	eeQTL	Chr2:216074740	0.000497396582409275	Chr2:216060403	0.00398429619693569
Liver	eeQTL	Chr2:216075015	0.00102462752232433	Chr2:216060403	0.00398429619693569
Liver	eeQTL	Chr2:216075096	0.00102462752232433	Chr2:216060403	0.00398429619693569
Liver	eeQTL	Chr2:216075146	0.00102462752232433	Chr2:216060403	0.00398429619693569
Liver	eeQTL	Chr2:216075150	0.00164876861836964	Chr2:216060403	0.00398429619693569
Liver	eeQTL	Chr2:216075166	0.00164876861836964	Chr2:216060403	0.00398429619693569
Liver	eeQTL	Chr2:216075380	0.000497396582409275	Chr2:216060403	0.00398429619693569
Liver	eeQTL	Chr2:216075415	0.00102462752232433	Chr2:216060403	0.00398429619693569
Liver	eeQTL	Chr2:216075449	0.00102462752232433	Chr2:216060403	0.00398429619693569
Liver	eeQTL	Chr2:216075674	0.000815036674951536	Chr2:216060403	0.00398429619693569
Liver	eeQTL	Chr2:216075717	0.000497396582409275	Chr2:216060403	0.00398429619693569
Liver	eeQTL	Chr2:216075767	0.00102462752232433	Chr2:216060403	0.00398429619693569
Liver	eeQTL	Chr2:216075853	0.00287385962172024	Chr2:216060403	0.00398429619693569
Liver	eeQTL	Chr2:216075922	0.00102462752232433	Chr2:216060403	0.00398429619693569
Liver	eeQTL	Chr2:216076385	0.00102462752232433	Chr2:216060403	0.00398429619693569
Liver	eeQTL	Chr2:216076489	0.00102462752232433	Chr2:216060403	0.00398429619693569
Liver	eeQTL	Chr2:216076680	0.00102462752232433	Chr2:216060403	0.00398429619693569
Liver	eeQTL	Chr2:216076773	0.00102462752232433	Chr2:216060403	0.00398429619693569
Liver	eeQTL	Chr2:216076785	0.000497396582409275	Chr2:216060403	0.00398429619693569
Liver	eeQTL	Chr2:216077152	0.000497396582409275	Chr2:216060403	0.00398429619693569
Liver	eeQTL	Chr2:216077493	0.00102462752232433	Chr2:216060403	0.00398429619693569
Liver	eeQTL	Chr2:216077761	0.000497396582409275	Chr2:216060403	0.00398429619693569
Liver	eeQTL	Chr2:216077866	0.000151903481191136	Chr2:216060403	0.00398429619693569
Liver	eeQTL	Chr2:216077915	0.000151903481191136	Chr2:216060403	0.00398429619693569
Liver	eeQTL	Chr2:216082599	0.000342637910998649	Chr2:216060403	0.00398429619693569
Liver	eeQTL	Chr2:216083218	0.000342637910998649	Chr2:216060403	0.00398429619693569
Liver	eeQTL	Chr2:216084118	6.83018581545454e-05	Chr2:216060403	0.00398429619693569
Liver	eeQTL	Chr2:216084434	0.00287385962172024	Chr2:216060403	0.00398429619693569
Liver	eeQTL	Chr2:217742383	0.00168086687686041	Chr2:217757142	0.00220812413625635
Liver	eeQTL	Chr2:217742510	0.000912567128551724	Chr2:217757142	0.00220812413625635
Liver	eeQTL	Chr2:217742518	0.00349946874767585	Chr2:217757142	0.00220812413625635
Liver	eeQTL	Chr2:217742879	0.00349946874767585	Chr2:217757142	0.00220812413625635
Liver	eeQTL	Chr2:217745012	0.000316944479404037	Chr2:217757142	0.00220812413625635
Liver	eeQTL	Chr2:217745047	0.00775273161947306	Chr2:217757142	0.00220812413625635
Liver	eeQTL	Chr2:217745094	0.00169541193125062	Chr2:217757142	0.00220812413625635
Liver	eeQTL	Chr2:217745830	0.000533314832773263	Chr2:217757142	0.00220812413625635
Liver	eeQTL	Chr2:217745919	0.000884292303564895	Chr2:217757142	0.00220812413625635
Liver	eeQTL	Chr2:217745983	0.000476374638585712	Chr2:217757142	0.00220812413625635
Liver	eeQTL	Chr2:217746358	0.00563914764653872	Chr2:217757142	0.00220812413625635
Liver	eeQTL	Chr2:217747120	0.0011248453375267	Chr2:217757142	0.00220812413625635
Liver	eeQTL	Chr2:217943883	0.00366550679821293	Chr2:217954797	0.00131282869832298
Liver	eeQTL	Chr2:217948782	0.00835406764419246	Chr2:217954797	0.00131282869832298
Liver	eeQTL	Chr2:219155488	0.00880483059503676	Chr2:219154507	0.00478577110077422
Liver	eeQTL	Chr2:219155841	0.00880483059503676	Chr2:219154507	0.00478577110077422
Liver	eeQTL	Chr2:219156191	0.00606533410261606	Chr2:219154507	0.00478577110077422
Liver	eeQTL	Chr2:219157010	0.00836345165407437	Chr2:219154507	0.00478577110077422
Liver	eeQTL	Chr2:219157568	0.00606533410261606	Chr2:219154507	0.00478577110077422
Liver	eeQTL	Chr2:219157765	0.00606533410261606	Chr2:219154507	0.00478577110077422
Liver	eeQTL	Chr2:219157919	0.00836345165407437	Chr2:219154507	0.00478577110077422
Liver	eeQTL	Chr2:219158168	0.00606533410261606	Chr2:219154507	0.00478577110077422
Liver	eeQTL	Chr2:219158311	0.00836345165407437	Chr2:219154507	0.00478577110077422
Liver	eeQTL	Chr2:219158351	0.00836345165407437	Chr2:219154507	0.00478577110077422
Liver	eeQTL	Chr2:219158445	0.00836345165407437	Chr2:219154507	0.00478577110077422
Liver	eeQTL	Chr2:219158458	0.00836345165407437	Chr2:219154507	0.00478577110077422
Liver	eeQTL	Chr2:219158463	0.00836345165407437	Chr2:219154507	0.00478577110077422
Liver	eeQTL	Chr2:219158506	0.00836345165407437	Chr2:219154507	0.00478577110077422
Liver	eeQTL	Chr2:219158559	0.00836345165407437	Chr2:219154507	0.00478577110077422
Liver	eeQTL	Chr2:219158702	0.00836345165407437	Chr2:219154507	0.00478577110077422
Liver	eeQTL	Chr2:219158955	0.00836345165407437	Chr2:219154507	0.00478577110077422
Liver	eeQTL	Chr2:219159035	0.00836345165407437	Chr2:219154507	0.00478577110077422
Liver	eeQTL	Chr2:219159056	0.00836345165407437	Chr2:219154507	0.00478577110077422
Liver	eeQTL	Chr2:219159123	0.00836345165407437	Chr2:219154507	0.00478577110077422
Liver	eeQTL	Chr2:219159296	0.00836345165407437	Chr2:219154507	0.00478577110077422
Liver	eeQTL	Chr2:219159469	0.00836345165407437	Chr2:219154507	0.00478577110077422
Liver	eeQTL	Chr2:219159480	0.00836345165407437	Chr2:219154507	0.00478577110077422
Liver	eeQTL	Chr2:219160484	0.00836345165407437	Chr2:219154507	0.00478577110077422
Liver	eeQTL	Chr2:219160567	0.00836345165407437	Chr2:219154507	0.00478577110077422
Liver	eeQTL	Chr2:219161072	0.00836345165407437	Chr2:219154507	0.00478577110077422
Liver	eeQTL	Chr2:219161313	0.00606533410261606	Chr2:219154507	0.00478577110077422
Liver	eeQTL	Chr2:219161681	0.00836345165407437	Chr2:219154507	0.00478577110077422
Liver	eeQTL	Chr2:219161725	0.00836345165407437	Chr2:219154507	0.00478577110077422
Liver	eeQTL	Chr2:219161991	0.00836345165407437	Chr2:219154507	0.00478577110077422
Liver	eeQTL	Chr2:219161996	0.00836345165407437	Chr2:219154507	0.00478577110077422
Liver	eeQTL	Chr2:219162001	0.00836345165407437	Chr2:219154507	0.00478577110077422
Liver	eeQTL	Chr2:219162040	0.00836345165407437	Chr2:219154507	0.00478577110077422
Liver	eeQTL	Chr2:219162459	0.00836345165407437	Chr2:219154507	0.00478577110077422
Liver	eeQTL	Chr2:219162488	0.00836345165407437	Chr2:219154507	0.00478577110077422
Liver	eeQTL	Chr2:219162523	0.00836345165407437	Chr2:219154507	0.00478577110077422
Liver	eeQTL	Chr2:219162653	0.00836345165407437	Chr2:219154507	0.00478577110077422
Liver	eeQTL	Chr2:219162671	0.00836345165407437	Chr2:219154507	0.00478577110077422
Liver	eeQTL	Chr2:219162970	0.00836345165407437	Chr2:219154507	0.00478577110077422
Liver	eeQTL	Chr2:219163011	0.00836345165407437	Chr2:219154507	0.00478577110077422
Liver	eeQTL	Chr2:219163015	0.00836345165407437	Chr2:219154507	0.00478577110077422
Liver	eeQTL	Chr2:219163268	0.00836345165407437	Chr2:219154507	0.00478577110077422
Liver	eeQTL	Chr2:219163585	0.00836345165407437	Chr2:219154507	0.00478577110077422
Liver	eeQTL	Chr2:219163659	0.00836345165407437	Chr2:219154507	0.00478577110077422
Liver	eeQTL	Chr2:219163780	0.00836345165407437	Chr2:219154507	0.00478577110077422
Liver	eeQTL	Chr2:219163807	0.00836345165407437	Chr2:219154507	0.00478577110077422
Liver	eeQTL	Chr2:219163861	0.00836345165407437	Chr2:219154507	0.00478577110077422
Liver	eeQTL	Chr2:219163865	0.00836345165407437	Chr2:219154507	0.00478577110077422
Liver	eeQTL	Chr2:219164022	0.00952336682302511	Chr2:219154507	0.00478577110077422
Liver	eeQTL	Chr2:219164172	0.00836345165407437	Chr2:219154507	0.00478577110077422
Liver	eeQTL	Chr2:219164217	0.00836345165407437	Chr2:219154507	0.00478577110077422
Liver	eeQTL	Chr2:219164412	0.00952336682302511	Chr2:219154507	0.00478577110077422
Liver	eeQTL	Chr2:219164424	0.00952336682302511	Chr2:219154507	0.00478577110077422
Liver	eeQTL	Chr2:219164575	0.00952336682302511	Chr2:219154507	0.00478577110077422
Liver	eeQTL	Chr2:219165683	0.00952336682302511	Chr2:219154507	0.00478577110077422
Liver	eeQTL	Chr2:219165694	0.00952336682302511	Chr2:219154507	0.00478577110077422
Liver	eeQTL	Chr2:219166424	0.00952336682302511	Chr2:219154507	0.00478577110077422
Liver	eeQTL	Chr2:219166476	0.00952336682302511	Chr2:219154507	0.00478577110077422
Liver	eeQTL	Chr2:219166665	0.00952336682302511	Chr2:219154507	0.00478577110077422
Liver	eeQTL	Chr2:219166902	0.00692500271547902	Chr2:219154507	0.00478577110077422
Liver	eeQTL	Chr2:219167012	0.00952336682302511	Chr2:219154507	0.00478577110077422
Liver	eeQTL	Chr2:219167321	0.00952336682302511	Chr2:219154507	0.00478577110077422
Liver	eeQTL	Chr2:219167388	0.00952336682302511	Chr2:219154507	0.00478577110077422
Liver	eeQTL	Chr2:219167543	0.00952336682302511	Chr2:219154507	0.00478577110077422
Liver	eeQTL	Chr2:219167617	0.00952336682302511	Chr2:219154507	0.00478577110077422
Liver	eeQTL	Chr2:219167641	0.00952336682302511	Chr2:219154507	0.00478577110077422
Liver	eeQTL	Chr2:219167698	0.00880483059503676	Chr2:219154507	0.00478577110077422
Liver	eeQTL	Chr2:219167739	0.00952336682302511	Chr2:219154507	0.00478577110077422
Liver	eeQTL	Chr2:219167785	0.00952336682302511	Chr2:219154507	0.00478577110077422
Liver	eeQTL	Chr2:219167880	0.00952336682302511	Chr2:219154507	0.00478577110077422
Liver	eeQTL	Chr2:219167921	0.00952336682302511	Chr2:219154507	0.00478577110077422
Liver	eeQTL	Chr2:219168077	0.00952336682302511	Chr2:219154507	0.00478577110077422
Liver	eeQTL	Chr2:219168100	0.00952336682302511	Chr2:219154507	0.00478577110077422
Liver	eeQTL	Chr2:219168167	0.00952336682302511	Chr2:219154507	0.00478577110077422
Liver	eeQTL	Chr2:219168544	0.00692500271547902	Chr2:219154507	0.00478577110077422
Liver	eeQTL	Chr2:219168579	0.00952336682302511	Chr2:219154507	0.00478577110077422
Liver	eeQTL	Chr2:219168702	0.00606533410261606	Chr2:219154507	0.00478577110077422
Liver	eeQTL	Chr2:219168763	0.00952336682302511	Chr2:219154507	0.00478577110077422
Liver	eeQTL	Chr2:219168772	0.00952336682302511	Chr2:219154507	0.00478577110077422
Liver	eeQTL	Chr2:219168944	0.00606533410261606	Chr2:219154507	0.00478577110077422
Liver	eeQTL	Chr2:219168990	0.00836345165407437	Chr2:219154507	0.00478577110077422
Liver	eeQTL	Chr2:219169317	0.00606533410261606	Chr2:219154507	0.00478577110077422
Liver	eeQTL	Chr2:219169434	0.00606533410261606	Chr2:219154507	0.00478577110077422
Liver	eeQTL	Chr2:219169657	0.00606533410261606	Chr2:219154507	0.00478577110077422
Liver	eeQTL	Chr2:219169840	0.00952336682302511	Chr2:219154507	0.00478577110077422
Liver	eeQTL	Chr2:219169917	0.00952336682302511	Chr2:219154507	0.00478577110077422
Liver	eeQTL	Chr2:219171498	0.00606533410261606	Chr2:219154507	0.00478577110077422
Liver	eeQTL	Chr2:219172238	0.00952336682302511	Chr2:219154507	0.00478577110077422
Liver	eeQTL	Chr2:219173821	0.00952336682302511	Chr2:219154507	0.00478577110077422
Liver	eeQTL	Chr2:219175280	0.00606533410261606	Chr2:219154507	0.00478577110077422
Liver	eeQTL	Chr2:219175364	0.00952336682302511	Chr2:219154507	0.00478577110077422
Liver	eeQTL	Chr2:219175701	0.00606533410261606	Chr2:219154507	0.00478577110077422
Liver	eeQTL	Chr2:219360885	0.00580227200550471	Chr2:219376349	0.00672570553410193
Liver	eeQTL	Chr2:219360978	0.00580227200550471	Chr2:219376349	0.00672570553410193
Liver	eeQTL	Chr2:219361200	0.00580227200550471	Chr2:219376349	0.00672570553410193
Liver	eeQTL	Chr2:219361694	0.00580227200550471	Chr2:219376349	0.00672570553410193
Liver	eeQTL	Chr2:219361761	0.00580227200550471	Chr2:219376349	0.00672570553410193
Liver	eeQTL	Chr2:219362554	0.00580227200550471	Chr2:219376349	0.00672570553410193
Liver	eeQTL	Chr2:219362579	0.00580227200550471	Chr2:219376349	0.00672570553410193
Liver	eeQTL	Chr2:219367869	0.000685127161731019	Chr2:219376349	0.00672570553410193
Liver	eeQTL	Chr2:219367885	0.000685127161731019	Chr2:219376349	0.00672570553410193
Liver	eeQTL	Chr2:219368708	0.000685127161731019	Chr2:219376349	0.00672570553410193
Liver	eeQTL	Chr2:219369527	0.000685127161731019	Chr2:219376349	0.00672570553410193
Liver	eeQTL	Chr2:219369537	0.000685127161731019	Chr2:219376349	0.00672570553410193
Liver	eeQTL	Chr2:219371372	0.000685127161731019	Chr2:219376349	0.00672570553410193
Liver	eeQTL	Chr2:219371816	0.000685127161731019	Chr2:219376349	0.00672570553410193
Liver	eeQTL	Chr2:219371877	0.000685127161731019	Chr2:219376349	0.00672570553410193
Liver	eeQTL	Chr2:219371920	0.000662272519694618	Chr2:219376349	0.00672570553410193
Liver	eeQTL	Chr2:219375068	0.00887140616216342	Chr2:219376349	0.00672570553410193
Liver	eeQTL	Chr2:219375113	0.00887140616216342	Chr2:219376349	0.00672570553410193
Liver	eeQTL	Chr2:219375123	0.00887140616216342	Chr2:219376349	0.00672570553410193
Liver	eeQTL	Chr2:219375253	0.00887140616216342	Chr2:219376349	0.00672570553410193
Liver	eeQTL	Chr2:219375297	0.00887140616216342	Chr2:219376349	0.00672570553410193
Liver	eeQTL	Chr2:219375366	0.00887140616216342	Chr2:219376349	0.00672570553410193
Liver	eeQTL	Chr2:219375396	0.00887140616216342	Chr2:219376349	0.00672570553410193
Liver	eeQTL	Chr2:219375420	0.00887140616216342	Chr2:219376349	0.00672570553410193
Liver	eeQTL	Chr2:219375604	0.00887140616216342	Chr2:219376349	0.00672570553410193
Liver	eeQTL	Chr2:219375636	0.00887140616216342	Chr2:219376349	0.00672570553410193
Liver	eeQTL	Chr2:219375658	0.00887140616216342	Chr2:219376349	0.00672570553410193
Liver	eeQTL	Chr2:219375691	0.00887140616216342	Chr2:219376349	0.00672570553410193
Liver	eeQTL	Chr2:219375743	0.00887140616216342	Chr2:219376349	0.00672570553410193
Liver	eeQTL	Chr2:219376114	0.00887140616216342	Chr2:219376349	0.00672570553410193
Liver	eeQTL	Chr2:219376166	0.00887140616216342	Chr2:219376349	0.00672570553410193
Liver	eeQTL	Chr2:219376349	0.00887140616216342	Chr2:219376349	0.00672570553410193
Liver	eeQTL	Chr2:219376466	0.00887140616216342	Chr2:219376349	0.00672570553410193
Liver	eeQTL	Chr2:219376826	0.00887140616216342	Chr2:219376349	0.00672570553410193
Liver	eeQTL	Chr2:219376940	0.00887140616216342	Chr2:219376349	0.00672570553410193
Liver	eeQTL	Chr2:219376995	0.00887140616216342	Chr2:219376349	0.00672570553410193
Liver	eeQTL	Chr2:219377036	0.00887140616216342	Chr2:219376349	0.00672570553410193
Liver	eeQTL	Chr2:219377784	0.00887140616216342	Chr2:219376349	0.00672570553410193
Liver	eeQTL	Chr2:219377949	0.00887140616216342	Chr2:219376349	0.00672570553410193
Liver	eeQTL	Chr2:219894824	0.000166455756657406	Chr2:219889350	0.00471516363752811
Liver	eeQTL	Chr2:219894824	0.000166455756657406	Chr2:219919519	1.60728788126786e-09
Liver	eeQTL	Chr2:219902305	0.00928095545207322	Chr2:219889350	0.00471516363752811
Liver	eeQTL	Chr2:219902305	0.00928095545207322	Chr2:219919519	1.60728788126786e-09
Liver	eeQTL	Chr2:219902305	0.00928095545207322	Chr2:219925481	3.70248432973668e-08
Liver	eeQTL	Chr2:219902305	0.00928095545207322	Chr2:219927145	2.47047999259655e-06
Liver	eeQTL	Chr2:219902897	0.00928095545207322	Chr2:219889350	0.00471516363752811
Liver	eeQTL	Chr2:219902897	0.00928095545207322	Chr2:219919519	1.60728788126786e-09
Liver	eeQTL	Chr2:219902897	0.00928095545207322	Chr2:219925481	3.70248432973668e-08
Liver	eeQTL	Chr2:219902897	0.00928095545207322	Chr2:219927145	2.47047999259655e-06
Liver	eeQTL	Chr2:219903773	0.00928095545207322	Chr2:219889350	0.00471516363752811
Liver	eeQTL	Chr2:219903773	0.00928095545207322	Chr2:219919519	1.60728788126786e-09
Liver	eeQTL	Chr2:219903773	0.00928095545207322	Chr2:219925481	3.70248432973668e-08
Liver	eeQTL	Chr2:219903773	0.00928095545207322	Chr2:219927145	2.47047999259655e-06
Liver	eeQTL	Chr2:219905453	0.00928095545207322	Chr2:219889350	0.00471516363752811
Liver	eeQTL	Chr2:219905453	0.00928095545207322	Chr2:219919519	1.60728788126786e-09
Liver	eeQTL	Chr2:219905453	0.00928095545207322	Chr2:219925481	3.70248432973668e-08
Liver	eeQTL	Chr2:219905453	0.00928095545207322	Chr2:219927145	2.47047999259655e-06
Liver	eeQTL	Chr2:219905588	0.00928095545207322	Chr2:219889350	0.00471516363752811
Liver	eeQTL	Chr2:219905588	0.00928095545207322	Chr2:219919519	1.60728788126786e-09
Liver	eeQTL	Chr2:219905588	0.00928095545207322	Chr2:219925481	3.70248432973668e-08
Liver	eeQTL	Chr2:219905588	0.00928095545207322	Chr2:219927145	2.47047999259655e-06
Liver	eeQTL	Chr2:219907168	0.00866541788522289	Chr2:219889350	0.00471516363752811
Liver	eeQTL	Chr2:219907168	0.00866541788522289	Chr2:219919519	1.60728788126786e-09
Liver	eeQTL	Chr2:219907168	0.00866541788522289	Chr2:219925481	3.70248432973668e-08
Liver	eeQTL	Chr2:219907168	0.00866541788522289	Chr2:219927145	2.47047999259655e-06
Liver	eeQTL	Chr2:219910317	0.00866541788522289	Chr2:219889350	0.00471516363752811
Liver	eeQTL	Chr2:219910317	0.00866541788522289	Chr2:219919519	1.60728788126786e-09
Liver	eeQTL	Chr2:219910317	0.00866541788522289	Chr2:219925481	3.70248432973668e-08
Liver	eeQTL	Chr2:219910317	0.00866541788522289	Chr2:219927145	2.47047999259655e-06
Liver	eeQTL	Chr2:219910317	0.00866541788522289	Chr2:219933911	3.71054632682402e-06
Liver	eeQTL	Chr2:219913230	0.000214560377256276	Chr2:219889350	0.00471516363752811
Liver	eeQTL	Chr2:219913230	0.000214560377256276	Chr2:219919519	1.60728788126786e-09
Liver	eeQTL	Chr2:219913230	0.000214560377256276	Chr2:219925481	3.70248432973668e-08
Liver	eeQTL	Chr2:219913230	0.000214560377256276	Chr2:219927145	2.47047999259655e-06
Liver	eeQTL	Chr2:219913230	0.000214560377256276	Chr2:219933911	3.71054632682402e-06
Liver	eeQTL	Chr2:219913230	0.000214560377256276	Chr2:219936052	1.11472252962508e-11
Liver	eeQTL	Chr2:219913924	0.000214560377256276	Chr2:219889350	0.00471516363752811
Liver	eeQTL	Chr2:219913924	0.000214560377256276	Chr2:219919519	1.60728788126786e-09
Liver	eeQTL	Chr2:219913924	0.000214560377256276	Chr2:219925481	3.70248432973668e-08
Liver	eeQTL	Chr2:219913924	0.000214560377256276	Chr2:219927145	2.47047999259655e-06
Liver	eeQTL	Chr2:219913924	0.000214560377256276	Chr2:219933911	3.71054632682402e-06
Liver	eeQTL	Chr2:219913924	0.000214560377256276	Chr2:219936052	1.11472252962508e-11
Liver	eeQTL	Chr2:219914056	0.000214560377256276	Chr2:219889350	0.00471516363752811
Liver	eeQTL	Chr2:219914056	0.000214560377256276	Chr2:219919519	1.60728788126786e-09
Liver	eeQTL	Chr2:219914056	0.000214560377256276	Chr2:219925481	3.70248432973668e-08
Liver	eeQTL	Chr2:219914056	0.000214560377256276	Chr2:219927145	2.47047999259655e-06
Liver	eeQTL	Chr2:219914056	0.000214560377256276	Chr2:219933911	3.71054632682402e-06
Liver	eeQTL	Chr2:219914056	0.000214560377256276	Chr2:219936052	1.11472252962508e-11
Liver	eeQTL	Chr2:219915117	0.000214560377256276	Chr2:219919519	1.60728788126786e-09
Liver	eeQTL	Chr2:219915117	0.000214560377256276	Chr2:219925481	3.70248432973668e-08
Liver	eeQTL	Chr2:219915117	0.000214560377256276	Chr2:219927145	2.47047999259655e-06
Liver	eeQTL	Chr2:219915117	0.000214560377256276	Chr2:219933911	3.71054632682402e-06
Liver	eeQTL	Chr2:219915117	0.000214560377256276	Chr2:219936052	1.11472252962508e-11
Liver	eeQTL	Chr2:219918569	0.000214560377256276	Chr2:219919519	1.60728788126786e-09
Liver	eeQTL	Chr2:219918569	0.000214560377256276	Chr2:219925481	3.70248432973668e-08
Liver	eeQTL	Chr2:219918569	0.000214560377256276	Chr2:219927145	2.47047999259655e-06
Liver	eeQTL	Chr2:219918569	0.000214560377256276	Chr2:219933911	3.71054632682402e-06
Liver	eeQTL	Chr2:219918569	0.000214560377256276	Chr2:219936052	1.11472252962508e-11
Liver	eeQTL	Chr2:219920049	0.000214560377256276	Chr2:219919519	1.60728788126786e-09
Liver	eeQTL	Chr2:219920049	0.000214560377256276	Chr2:219925481	3.70248432973668e-08
Liver	eeQTL	Chr2:219920049	0.000214560377256276	Chr2:219927145	2.47047999259655e-06
Liver	eeQTL	Chr2:219920049	0.000214560377256276	Chr2:219933911	3.71054632682402e-06
Liver	eeQTL	Chr2:219920049	0.000214560377256276	Chr2:219936052	1.11472252962508e-11
Liver	eeQTL	Chr2:219921417	0.000214560377256276	Chr2:219919519	1.60728788126786e-09
Liver	eeQTL	Chr2:219921417	0.000214560377256276	Chr2:219925481	3.70248432973668e-08
Liver	eeQTL	Chr2:219921417	0.000214560377256276	Chr2:219927145	2.47047999259655e-06
Liver	eeQTL	Chr2:219921417	0.000214560377256276	Chr2:219933911	3.71054632682402e-06
Liver	eeQTL	Chr2:219921417	0.000214560377256276	Chr2:219936052	1.11472252962508e-11
Liver	eeQTL	Chr2:219925723	0.00921889122298449	Chr2:219919519	1.60728788126786e-09
Liver	eeQTL	Chr2:219925723	0.00921889122298449	Chr2:219925481	3.70248432973668e-08
Liver	eeQTL	Chr2:219925723	0.00921889122298449	Chr2:219927145	2.47047999259655e-06
Liver	eeQTL	Chr2:219925723	0.00921889122298449	Chr2:219933911	3.71054632682402e-06
Liver	eeQTL	Chr2:219925723	0.00921889122298449	Chr2:219936052	1.11472252962508e-11
Liver	eeQTL	Chr2:219926105	0.00613848255473201	Chr2:219919519	1.60728788126786e-09
Liver	eeQTL	Chr2:219926105	0.00613848255473201	Chr2:219925481	3.70248432973668e-08
Liver	eeQTL	Chr2:219926105	0.00613848255473201	Chr2:219927145	2.47047999259655e-06
Liver	eeQTL	Chr2:219926105	0.00613848255473201	Chr2:219933911	3.71054632682402e-06
Liver	eeQTL	Chr2:219926105	0.00613848255473201	Chr2:219936052	1.11472252962508e-11
Liver	eeQTL	Chr2:219926404	0.00921889122298449	Chr2:219919519	1.60728788126786e-09
Liver	eeQTL	Chr2:219926404	0.00921889122298449	Chr2:219925481	3.70248432973668e-08
Liver	eeQTL	Chr2:219926404	0.00921889122298449	Chr2:219927145	2.47047999259655e-06
Liver	eeQTL	Chr2:219926404	0.00921889122298449	Chr2:219933911	3.71054632682402e-06
Liver	eeQTL	Chr2:219926404	0.00921889122298449	Chr2:219936052	1.11472252962508e-11
Liver	eeQTL	Chr2:219926769	0.00921889122298449	Chr2:219919519	1.60728788126786e-09
Liver	eeQTL	Chr2:219926769	0.00921889122298449	Chr2:219925481	3.70248432973668e-08
Liver	eeQTL	Chr2:219926769	0.00921889122298449	Chr2:219927145	2.47047999259655e-06
Liver	eeQTL	Chr2:219926769	0.00921889122298449	Chr2:219933911	3.71054632682402e-06
Liver	eeQTL	Chr2:219926769	0.00921889122298449	Chr2:219936052	1.11472252962508e-11
Liver	eeQTL	Chr2:219927255	0.00921889122298449	Chr2:219919519	1.60728788126786e-09
Liver	eeQTL	Chr2:219927255	0.00921889122298449	Chr2:219925481	3.70248432973668e-08
Liver	eeQTL	Chr2:219927255	0.00921889122298449	Chr2:219927145	2.47047999259655e-06
Liver	eeQTL	Chr2:219927255	0.00921889122298449	Chr2:219933911	3.71054632682402e-06
Liver	eeQTL	Chr2:219927255	0.00921889122298449	Chr2:219936052	1.11472252962508e-11
Liver	eeQTL	Chr2:219927307	0.00921889122298449	Chr2:219919519	1.60728788126786e-09
Liver	eeQTL	Chr2:219927307	0.00921889122298449	Chr2:219925481	3.70248432973668e-08
Liver	eeQTL	Chr2:219927307	0.00921889122298449	Chr2:219927145	2.47047999259655e-06
Liver	eeQTL	Chr2:219927307	0.00921889122298449	Chr2:219933911	3.71054632682402e-06
Liver	eeQTL	Chr2:219927307	0.00921889122298449	Chr2:219936052	1.11472252962508e-11
Liver	eeQTL	Chr2:219927729	0.00800740017510218	Chr2:219919519	1.60728788126786e-09
Liver	eeQTL	Chr2:219927729	0.00800740017510218	Chr2:219925481	3.70248432973668e-08
Liver	eeQTL	Chr2:219927729	0.00800740017510218	Chr2:219927145	2.47047999259655e-06
Liver	eeQTL	Chr2:219927729	0.00800740017510218	Chr2:219933911	3.71054632682402e-06
Liver	eeQTL	Chr2:219927729	0.00800740017510218	Chr2:219936052	1.11472252962508e-11
Liver	eeQTL	Chr2:219927732	0.00921889122298449	Chr2:219919519	1.60728788126786e-09
Liver	eeQTL	Chr2:219927732	0.00921889122298449	Chr2:219925481	3.70248432973668e-08
Liver	eeQTL	Chr2:219927732	0.00921889122298449	Chr2:219927145	2.47047999259655e-06
Liver	eeQTL	Chr2:219927732	0.00921889122298449	Chr2:219933911	3.71054632682402e-06
Liver	eeQTL	Chr2:219927732	0.00921889122298449	Chr2:219936052	1.11472252962508e-11
Liver	eeQTL	Chr2:219927800	0.00800740017510218	Chr2:219919519	1.60728788126786e-09
Liver	eeQTL	Chr2:219927800	0.00800740017510218	Chr2:219925481	3.70248432973668e-08
Liver	eeQTL	Chr2:219927800	0.00800740017510218	Chr2:219927145	2.47047999259655e-06
Liver	eeQTL	Chr2:219927800	0.00800740017510218	Chr2:219933911	3.71054632682402e-06
Liver	eeQTL	Chr2:219927800	0.00800740017510218	Chr2:219936052	1.11472252962508e-11
Liver	eeQTL	Chr2:219928293	0.00921889122298449	Chr2:219919519	1.60728788126786e-09
Liver	eeQTL	Chr2:219928293	0.00921889122298449	Chr2:219925481	3.70248432973668e-08
Liver	eeQTL	Chr2:219928293	0.00921889122298449	Chr2:219927145	2.47047999259655e-06
Liver	eeQTL	Chr2:219928293	0.00921889122298449	Chr2:219933911	3.71054632682402e-06
Liver	eeQTL	Chr2:219928293	0.00921889122298449	Chr2:219936052	1.11472252962508e-11
Liver	eeQTL	Chr2:219928838	0.00800740017510218	Chr2:219919519	1.60728788126786e-09
Liver	eeQTL	Chr2:219928838	0.00800740017510218	Chr2:219925481	3.70248432973668e-08
Liver	eeQTL	Chr2:219928838	0.00800740017510218	Chr2:219927145	2.47047999259655e-06
Liver	eeQTL	Chr2:219928838	0.00800740017510218	Chr2:219933911	3.71054632682402e-06
Liver	eeQTL	Chr2:219928838	0.00800740017510218	Chr2:219936052	1.11472252962508e-11
Liver	eeQTL	Chr2:219930935	0.00185341253914709	Chr2:219919519	1.60728788126786e-09
Liver	eeQTL	Chr2:219930935	0.00185341253914709	Chr2:219925481	3.70248432973668e-08
Liver	eeQTL	Chr2:219930935	0.00185341253914709	Chr2:219927145	2.47047999259655e-06
Liver	eeQTL	Chr2:219930935	0.00185341253914709	Chr2:219933911	3.71054632682402e-06
Liver	eeQTL	Chr2:219930935	0.00185341253914709	Chr2:219936052	1.11472252962508e-11
Liver	eeQTL	Chr2:219932572	0.00800740017510218	Chr2:219919519	1.60728788126786e-09
Liver	eeQTL	Chr2:219932572	0.00800740017510218	Chr2:219925481	3.70248432973668e-08
Liver	eeQTL	Chr2:219932572	0.00800740017510218	Chr2:219927145	2.47047999259655e-06
Liver	eeQTL	Chr2:219932572	0.00800740017510218	Chr2:219933911	3.71054632682402e-06
Liver	eeQTL	Chr2:219932572	0.00800740017510218	Chr2:219936052	1.11472252962508e-11
Liver	eeQTL	Chr2:219933510	0.00800740017510218	Chr2:219919519	1.60728788126786e-09
Liver	eeQTL	Chr2:219933510	0.00800740017510218	Chr2:219925481	3.70248432973668e-08
Liver	eeQTL	Chr2:219933510	0.00800740017510218	Chr2:219927145	2.47047999259655e-06
Liver	eeQTL	Chr2:219933510	0.00800740017510218	Chr2:219933911	3.71054632682402e-06
Liver	eeQTL	Chr2:219933510	0.00800740017510218	Chr2:219936052	1.11472252962508e-11
Liver	eeQTL	Chr2:219933710	0.00800740017510218	Chr2:219919519	1.60728788126786e-09
Liver	eeQTL	Chr2:219933710	0.00800740017510218	Chr2:219925481	3.70248432973668e-08
Liver	eeQTL	Chr2:219933710	0.00800740017510218	Chr2:219927145	2.47047999259655e-06
Liver	eeQTL	Chr2:219933710	0.00800740017510218	Chr2:219933911	3.71054632682402e-06
Liver	eeQTL	Chr2:219933710	0.00800740017510218	Chr2:219936052	1.11472252962508e-11
Liver	eeQTL	Chr2:219935687	0.00800740017510218	Chr2:219919519	1.60728788126786e-09
Liver	eeQTL	Chr2:219935687	0.00800740017510218	Chr2:219925481	3.70248432973668e-08
Liver	eeQTL	Chr2:219935687	0.00800740017510218	Chr2:219927145	2.47047999259655e-06
Liver	eeQTL	Chr2:219935687	0.00800740017510218	Chr2:219933911	3.71054632682402e-06
Liver	eeQTL	Chr2:219935687	0.00800740017510218	Chr2:219936052	1.11472252962508e-11
Liver	eeQTL	Chr2:219937358	0.00800740017510218	Chr2:219919519	1.60728788126786e-09
Liver	eeQTL	Chr2:219937358	0.00800740017510218	Chr2:219925481	3.70248432973668e-08
Liver	eeQTL	Chr2:219937358	0.00800740017510218	Chr2:219927145	2.47047999259655e-06
Liver	eeQTL	Chr2:219937358	0.00800740017510218	Chr2:219933911	3.71054632682402e-06
Liver	eeQTL	Chr2:219937358	0.00800740017510218	Chr2:219936052	1.11472252962508e-11
Liver	eeQTL	Chr2:219937692	0.00800740017510218	Chr2:219919519	1.60728788126786e-09
Liver	eeQTL	Chr2:219937692	0.00800740017510218	Chr2:219925481	3.70248432973668e-08
Liver	eeQTL	Chr2:219937692	0.00800740017510218	Chr2:219927145	2.47047999259655e-06
Liver	eeQTL	Chr2:219937692	0.00800740017510218	Chr2:219933911	3.71054632682402e-06
Liver	eeQTL	Chr2:219937692	0.00800740017510218	Chr2:219936052	1.11472252962508e-11
Liver	eeQTL	Chr2:219937822	0.00800740017510218	Chr2:219919519	1.60728788126786e-09
Liver	eeQTL	Chr2:219937822	0.00800740017510218	Chr2:219925481	3.70248432973668e-08
Liver	eeQTL	Chr2:219937822	0.00800740017510218	Chr2:219927145	2.47047999259655e-06
Liver	eeQTL	Chr2:219937822	0.00800740017510218	Chr2:219933911	3.71054632682402e-06
Liver	eeQTL	Chr2:219937822	0.00800740017510218	Chr2:219936052	1.11472252962508e-11
Liver	eeQTL	Chr2:219939817	0.000586336197833627	Chr2:219919519	1.60728788126786e-09
Liver	eeQTL	Chr2:219939817	0.000586336197833627	Chr2:219925481	3.70248432973668e-08
Liver	eeQTL	Chr2:219939817	0.000586336197833627	Chr2:219927145	2.47047999259655e-06
Liver	eeQTL	Chr2:219939817	0.000586336197833627	Chr2:219933911	3.71054632682402e-06
Liver	eeQTL	Chr2:219939817	0.000586336197833627	Chr2:219936052	1.11472252962508e-11
Liver	eeQTL	Chr2:219940564	0.00169520093364776	Chr2:219919519	1.60728788126786e-09
Liver	eeQTL	Chr2:219940564	0.00169520093364776	Chr2:219925481	3.70248432973668e-08
Liver	eeQTL	Chr2:219940564	0.00169520093364776	Chr2:219927145	2.47047999259655e-06
Liver	eeQTL	Chr2:219940564	0.00169520093364776	Chr2:219933911	3.71054632682402e-06
Liver	eeQTL	Chr2:219940564	0.00169520093364776	Chr2:219936052	1.11472252962508e-11
Liver	eeQTL	Chr2:219940635	0.00374772605492559	Chr2:219919519	1.60728788126786e-09
Liver	eeQTL	Chr2:219940635	0.00374772605492559	Chr2:219925481	3.70248432973668e-08
Liver	eeQTL	Chr2:219940635	0.00374772605492559	Chr2:219927145	2.47047999259655e-06
Liver	eeQTL	Chr2:219940635	0.00374772605492559	Chr2:219933911	3.71054632682402e-06
Liver	eeQTL	Chr2:219940635	0.00374772605492559	Chr2:219936052	1.11472252962508e-11
Liver	eeQTL	Chr2:219941433	0.00370040482796075	Chr2:219919519	1.60728788126786e-09
Liver	eeQTL	Chr2:219941433	0.00370040482796075	Chr2:219925481	3.70248432973668e-08
Liver	eeQTL	Chr2:219941433	0.00370040482796075	Chr2:219927145	2.47047999259655e-06
Liver	eeQTL	Chr2:219941433	0.00370040482796075	Chr2:219933911	3.71054632682402e-06
Liver	eeQTL	Chr2:219941433	0.00370040482796075	Chr2:219936052	1.11472252962508e-11
Liver	eeQTL	Chr2:219942290	0.00318325839091217	Chr2:219919519	1.60728788126786e-09
Liver	eeQTL	Chr2:219942290	0.00318325839091217	Chr2:219925481	3.70248432973668e-08
Liver	eeQTL	Chr2:219942290	0.00318325839091217	Chr2:219927145	2.47047999259655e-06
Liver	eeQTL	Chr2:219942290	0.00318325839091217	Chr2:219933911	3.71054632682402e-06
Liver	eeQTL	Chr2:219942290	0.00318325839091217	Chr2:219936052	1.11472252962508e-11
Liver	eeQTL	Chr2:219942912	0.000532096615037099	Chr2:219919519	1.60728788126786e-09
Liver	eeQTL	Chr2:219942912	0.000532096615037099	Chr2:219925481	3.70248432973668e-08
Liver	eeQTL	Chr2:219942912	0.000532096615037099	Chr2:219927145	2.47047999259655e-06
Liver	eeQTL	Chr2:219942912	0.000532096615037099	Chr2:219933911	3.71054632682402e-06
Liver	eeQTL	Chr2:219942912	0.000532096615037099	Chr2:219936052	1.11472252962508e-11
Liver	eeQTL	Chr2:219946499	0.00137594825807401	Chr2:219925481	3.70248432973668e-08
Liver	eeQTL	Chr2:219946499	0.00137594825807401	Chr2:219927145	2.47047999259655e-06
Liver	eeQTL	Chr2:219946499	0.00137594825807401	Chr2:219933911	3.71054632682402e-06
Liver	eeQTL	Chr2:219946499	0.00137594825807401	Chr2:219936052	1.11472252962508e-11
Liver	eeQTL	Chr2:219947558	0.00137594825807401	Chr2:219925481	3.70248432973668e-08
Liver	eeQTL	Chr2:219947558	0.00137594825807401	Chr2:219927145	2.47047999259655e-06
Liver	eeQTL	Chr2:219947558	0.00137594825807401	Chr2:219933911	3.71054632682402e-06
Liver	eeQTL	Chr2:219947558	0.00137594825807401	Chr2:219936052	1.11472252962508e-11
Liver	eeQTL	Chr2:219948225	0.00137594825807401	Chr2:219925481	3.70248432973668e-08
Liver	eeQTL	Chr2:219948225	0.00137594825807401	Chr2:219927145	2.47047999259655e-06
Liver	eeQTL	Chr2:219948225	0.00137594825807401	Chr2:219933911	3.71054632682402e-06
Liver	eeQTL	Chr2:219948225	0.00137594825807401	Chr2:219936052	1.11472252962508e-11
Liver	eeQTL	Chr2:219948413	7.22793940088748e-05	Chr2:219925481	3.70248432973668e-08
Liver	eeQTL	Chr2:219948413	7.22793940088748e-05	Chr2:219927145	2.47047999259655e-06
Liver	eeQTL	Chr2:219948413	7.22793940088748e-05	Chr2:219933911	3.71054632682402e-06
Liver	eeQTL	Chr2:219948413	7.22793940088748e-05	Chr2:219936052	1.11472252962508e-11
Liver	eeQTL	Chr2:219948955	0.00137594825807401	Chr2:219925481	3.70248432973668e-08
Liver	eeQTL	Chr2:219948955	0.00137594825807401	Chr2:219927145	2.47047999259655e-06
Liver	eeQTL	Chr2:219948955	0.00137594825807401	Chr2:219933911	3.71054632682402e-06
Liver	eeQTL	Chr2:219948955	0.00137594825807401	Chr2:219936052	1.11472252962508e-11
Liver	eeQTL	Chr2:219949775	0.00137594825807401	Chr2:219925481	3.70248432973668e-08
Liver	eeQTL	Chr2:219949775	0.00137594825807401	Chr2:219927145	2.47047999259655e-06
Liver	eeQTL	Chr2:219949775	0.00137594825807401	Chr2:219933911	3.71054632682402e-06
Liver	eeQTL	Chr2:219949775	0.00137594825807401	Chr2:219936052	1.11472252962508e-11
Liver	eeQTL	Chr2:219949821	0.00137594825807401	Chr2:219925481	3.70248432973668e-08
Liver	eeQTL	Chr2:219949821	0.00137594825807401	Chr2:219927145	2.47047999259655e-06
Liver	eeQTL	Chr2:219949821	0.00137594825807401	Chr2:219933911	3.71054632682402e-06
Liver	eeQTL	Chr2:219949821	0.00137594825807401	Chr2:219936052	1.11472252962508e-11
Liver	eeQTL	Chr2:219953511	0.00137594825807401	Chr2:219933911	3.71054632682402e-06
Liver	eeQTL	Chr2:219953511	0.00137594825807401	Chr2:219936052	1.11472252962508e-11
Liver	eeQTL	Chr2:219954064	0.00137594825807401	Chr2:219933911	3.71054632682402e-06
Liver	eeQTL	Chr2:219954064	0.00137594825807401	Chr2:219936052	1.11472252962508e-11
Liver	eeQTL	Chr2:219954848	0.00137594825807401	Chr2:219933911	3.71054632682402e-06
Liver	eeQTL	Chr2:219954848	0.00137594825807401	Chr2:219936052	1.11472252962508e-11
Liver	eeQTL	Chr2:219955063	0.00137594825807401	Chr2:219933911	3.71054632682402e-06
Liver	eeQTL	Chr2:219955063	0.00137594825807401	Chr2:219936052	1.11472252962508e-11
Liver	eeQTL	Chr2:219955954	0.00137594825807401	Chr2:219933911	3.71054632682402e-06
Liver	eeQTL	Chr2:219955954	0.00137594825807401	Chr2:219936052	1.11472252962508e-11
Liver	eeQTL	Chr2:219956868	0.00137594825807401	Chr2:219933911	3.71054632682402e-06
Liver	eeQTL	Chr2:219956868	0.00137594825807401	Chr2:219936052	1.11472252962508e-11
Liver	eeQTL	Chr2:219957293	0.00137594825807401	Chr2:219933911	3.71054632682402e-06
Liver	eeQTL	Chr2:219957293	0.00137594825807401	Chr2:219936052	1.11472252962508e-11
Liver	eeQTL	Chr2:219957538	0.00137594825807401	Chr2:219933911	3.71054632682402e-06
Liver	eeQTL	Chr2:219957538	0.00137594825807401	Chr2:219936052	1.11472252962508e-11
Liver	eeQTL	Chr2:219957871	0.00137594825807401	Chr2:219933911	3.71054632682402e-06
Liver	eeQTL	Chr2:219957871	0.00137594825807401	Chr2:219936052	1.11472252962508e-11
Liver	eeQTL	Chr2:219957980	0.00137594825807401	Chr2:219933911	3.71054632682402e-06
Liver	eeQTL	Chr2:219957980	0.00137594825807401	Chr2:219936052	1.11472252962508e-11
Liver	eeQTL	Chr2:219960166	0.00137594825807401	Chr2:219936052	1.11472252962508e-11
Liver	eeQTL	Chr2:219960769	0.00014850417149142	Chr2:219936052	1.11472252962508e-11
Liver	eeQTL	Chr2:219961037	0.00217897186776548	Chr2:219936052	1.11472252962508e-11
Liver	eeQTL	Chr2:220038221	5.74249924963727e-05	Chr2:220063193	7.33526947984981e-09
Liver	eeQTL	Chr2:220042261	5.74249924963727e-05	Chr2:220063193	7.33526947984981e-09
Liver	eeQTL	Chr2:220044187	5.74249924963727e-05	Chr2:220063193	7.33526947984981e-09
Liver	eeQTL	Chr2:220044913	0.00239551496573259	Chr2:220063193	7.33526947984981e-09
Liver	eeQTL	Chr2:220044913	0.00239551496573259	Chr2:220069200	2.35512435830371e-07
Liver	eeQTL	Chr2:220044994	0.00173451310530483	Chr2:220063193	7.33526947984981e-09
Liver	eeQTL	Chr2:220044994	0.00173451310530483	Chr2:220069200	2.35512435830371e-07
Liver	eeQTL	Chr2:220044997	0.0069016829074138	Chr2:220063193	7.33526947984981e-09
Liver	eeQTL	Chr2:220044997	0.0069016829074138	Chr2:220069200	2.35512435830371e-07
Liver	eeQTL	Chr2:220045555	0.00239551496573259	Chr2:220063193	7.33526947984981e-09
Liver	eeQTL	Chr2:220045555	0.00239551496573259	Chr2:220069200	2.35512435830371e-07
Liver	eeQTL	Chr2:220046928	2.60263261602823e-05	Chr2:220063193	7.33526947984981e-09
Liver	eeQTL	Chr2:220046928	2.60263261602823e-05	Chr2:220069200	2.35512435830371e-07
Liver	eeQTL	Chr2:220047535	2.60263261602823e-05	Chr2:220063193	7.33526947984981e-09
Liver	eeQTL	Chr2:220047535	2.60263261602823e-05	Chr2:220069200	2.35512435830371e-07
Liver	eeQTL	Chr2:220054522	5.74249924963727e-05	Chr2:220063193	7.33526947984981e-09
Liver	eeQTL	Chr2:220054522	5.74249924963727e-05	Chr2:220069200	2.35512435830371e-07
Liver	eeQTL	Chr2:220054522	5.74249924963727e-05	Chr2:220072710	2.0301561669814e-17
Liver	eeQTL	Chr2:220054522	5.74249924963727e-05	Chr2:220078569	5.61310534967343e-09
Liver	eeQTL	Chr2:220057929	0.00748768620078359	Chr2:220063193	7.33526947984981e-09
Liver	eeQTL	Chr2:220057929	0.00748768620078359	Chr2:220069200	2.35512435830371e-07
Liver	eeQTL	Chr2:220057929	0.00748768620078359	Chr2:220072710	2.0301561669814e-17
Liver	eeQTL	Chr2:220057929	0.00748768620078359	Chr2:220078569	5.61310534967343e-09
Liver	eeQTL	Chr2:220057929	0.00748768620078359	Chr2:220081666	2.49722449391216e-13
Liver	eeQTL	Chr2:220060114	0.00748768620078359	Chr2:220063193	7.33526947984981e-09
Liver	eeQTL	Chr2:220060114	0.00748768620078359	Chr2:220069200	2.35512435830371e-07
Liver	eeQTL	Chr2:220060114	0.00748768620078359	Chr2:220072710	2.0301561669814e-17
Liver	eeQTL	Chr2:220060114	0.00748768620078359	Chr2:220078569	5.61310534967343e-09
Liver	eeQTL	Chr2:220060114	0.00748768620078359	Chr2:220081666	2.49722449391216e-13
Liver	eeQTL	Chr2:220060114	0.00748768620078359	Chr2:220083076	2.49722449391216e-13
Liver	eeQTL	Chr2:220061521	0.00313500573610656	Chr2:220063193	7.33526947984981e-09
Liver	eeQTL	Chr2:220061521	0.00313500573610656	Chr2:220069200	2.35512435830371e-07
Liver	eeQTL	Chr2:220061521	0.00313500573610656	Chr2:220072710	2.0301561669814e-17
Liver	eeQTL	Chr2:220061521	0.00313500573610656	Chr2:220078569	5.61310534967343e-09
Liver	eeQTL	Chr2:220061521	0.00313500573610656	Chr2:220081666	2.49722449391216e-13
Liver	eeQTL	Chr2:220061521	0.00313500573610656	Chr2:220083076	2.49722449391216e-13
Liver	eeQTL	Chr2:220062286	0.00748768620078359	Chr2:220063193	7.33526947984981e-09
Liver	eeQTL	Chr2:220062286	0.00748768620078359	Chr2:220069200	2.35512435830371e-07
Liver	eeQTL	Chr2:220062286	0.00748768620078359	Chr2:220072710	2.0301561669814e-17
Liver	eeQTL	Chr2:220062286	0.00748768620078359	Chr2:220078569	5.61310534967343e-09
Liver	eeQTL	Chr2:220062286	0.00748768620078359	Chr2:220081666	2.49722449391216e-13
Liver	eeQTL	Chr2:220062286	0.00748768620078359	Chr2:220083076	2.49722449391216e-13
Liver	eeQTL	Chr2:220062720	0.00748768620078359	Chr2:220063193	7.33526947984981e-09
Liver	eeQTL	Chr2:220062720	0.00748768620078359	Chr2:220069200	2.35512435830371e-07
Liver	eeQTL	Chr2:220062720	0.00748768620078359	Chr2:220072710	2.0301561669814e-17
Liver	eeQTL	Chr2:220062720	0.00748768620078359	Chr2:220078569	5.61310534967343e-09
Liver	eeQTL	Chr2:220062720	0.00748768620078359	Chr2:220081666	2.49722449391216e-13
Liver	eeQTL	Chr2:220062720	0.00748768620078359	Chr2:220083076	2.49722449391216e-13
Liver	eeQTL	Chr2:220063193	0.00748768620078359	Chr2:220063193	7.33526947984981e-09
Liver	eeQTL	Chr2:220063193	0.00748768620078359	Chr2:220069200	2.35512435830371e-07
Liver	eeQTL	Chr2:220063193	0.00748768620078359	Chr2:220072710	2.0301561669814e-17
Liver	eeQTL	Chr2:220063193	0.00748768620078359	Chr2:220078569	5.61310534967343e-09
Liver	eeQTL	Chr2:220063193	0.00748768620078359	Chr2:220081666	2.49722449391216e-13
Liver	eeQTL	Chr2:220063193	0.00748768620078359	Chr2:220083076	2.49722449391216e-13
Liver	eeQTL	Chr2:220069200	0.00748768620078359	Chr2:220063193	7.33526947984981e-09
Liver	eeQTL	Chr2:220069200	0.00748768620078359	Chr2:220069200	2.35512435830371e-07
Liver	eeQTL	Chr2:220069200	0.00748768620078359	Chr2:220072710	2.0301561669814e-17
Liver	eeQTL	Chr2:220069200	0.00748768620078359	Chr2:220078569	5.61310534967343e-09
Liver	eeQTL	Chr2:220069200	0.00748768620078359	Chr2:220081666	2.49722449391216e-13
Liver	eeQTL	Chr2:220069200	0.00748768620078359	Chr2:220083076	2.49722449391216e-13
Liver	eeQTL	Chr2:220071024	0.00748768620078359	Chr2:220063193	7.33526947984981e-09
Liver	eeQTL	Chr2:220071024	0.00748768620078359	Chr2:220069200	2.35512435830371e-07
Liver	eeQTL	Chr2:220071024	0.00748768620078359	Chr2:220072710	2.0301561669814e-17
Liver	eeQTL	Chr2:220071024	0.00748768620078359	Chr2:220078569	5.61310534967343e-09
Liver	eeQTL	Chr2:220071024	0.00748768620078359	Chr2:220081666	2.49722449391216e-13
Liver	eeQTL	Chr2:220071024	0.00748768620078359	Chr2:220083076	2.49722449391216e-13
Liver	eeQTL	Chr2:220072646	0.00748768620078359	Chr2:220063193	7.33526947984981e-09
Liver	eeQTL	Chr2:220072646	0.00748768620078359	Chr2:220069200	2.35512435830371e-07
Liver	eeQTL	Chr2:220072646	0.00748768620078359	Chr2:220072710	2.0301561669814e-17
Liver	eeQTL	Chr2:220072646	0.00748768620078359	Chr2:220078569	5.61310534967343e-09
Liver	eeQTL	Chr2:220072646	0.00748768620078359	Chr2:220081666	2.49722449391216e-13
Liver	eeQTL	Chr2:220072646	0.00748768620078359	Chr2:220083076	2.49722449391216e-13
Liver	eeQTL	Chr2:220074852	0.00748768620078359	Chr2:220063193	7.33526947984981e-09
Liver	eeQTL	Chr2:220074852	0.00748768620078359	Chr2:220069200	2.35512435830371e-07
Liver	eeQTL	Chr2:220074852	0.00748768620078359	Chr2:220072710	2.0301561669814e-17
Liver	eeQTL	Chr2:220074852	0.00748768620078359	Chr2:220078569	5.61310534967343e-09
Liver	eeQTL	Chr2:220074852	0.00748768620078359	Chr2:220081666	2.49722449391216e-13
Liver	eeQTL	Chr2:220074852	0.00748768620078359	Chr2:220083076	2.49722449391216e-13
Liver	eeQTL	Chr2:220184654	0.00399140622871094	Chr2:220166712	8.38631793616548e-06
Liver	eeQTL	Chr2:220184654	0.00399140622871094	Chr2:220173413	1.02396806598715e-05
Liver	eeQTL	Chr2:220184654	0.00399140622871094	Chr2:220173659	1.02396806598715e-05
Liver	eeQTL	Chr2:220184654	0.00399140622871094	Chr2:220177848	3.76746432242264e-21
Liver	eeQTL	Chr2:220184654	0.00399140622871094	Chr2:220180833	8.38631793616548e-06
Liver	eeQTL	Chr2:220184654	0.00399140622871094	Chr2:220184298	8.38631793616548e-06
Liver	eeQTL	Chr2:220184654	0.00399140622871094	Chr2:220202198	0.000349593069678972
Liver	eeQTL	Chr2:220246622	0.0023567863823089	Chr2:220224893	5.51922565809958e-05
Liver	eeQTL	Chr2:220246622	0.0023567863823089	Chr2:220242112	3.72904354899805e-05
Liver	eeQTL	Chr2:220246622	0.0023567863823089	Chr2:220263229	1.86739907158132e-08
Liver	eeQTL	Chr2:220246622	0.0023567863823089	Chr2:220263280	1.8217205507714e-10
Liver	eeQTL	Chr2:220246622	0.0023567863823089	Chr2:220267439	0.000989182109494065
Liver	eeQTL	Chr2:220253896	0.00925946070487971	Chr2:220242112	3.72904354899805e-05
Liver	eeQTL	Chr2:220253896	0.00925946070487971	Chr2:220263229	1.86739907158132e-08
Liver	eeQTL	Chr2:220253896	0.00925946070487971	Chr2:220263280	1.8217205507714e-10
Liver	eeQTL	Chr2:220253896	0.00925946070487971	Chr2:220267439	0.000989182109494065
Liver	eeQTL	Chr2:220253896	0.00925946070487971	Chr2:220278477	0.000226109298591468
Liver	eeQTL	Chr2:220254884	0.000214560377256276	Chr2:220242112	3.72904354899805e-05
Liver	eeQTL	Chr2:220254884	0.000214560377256276	Chr2:220263229	1.86739907158132e-08
Liver	eeQTL	Chr2:220254884	0.000214560377256276	Chr2:220263280	1.8217205507714e-10
Liver	eeQTL	Chr2:220254884	0.000214560377256276	Chr2:220267439	0.000989182109494065
Liver	eeQTL	Chr2:220254884	0.000214560377256276	Chr2:220278477	0.000226109298591468
Liver	eeQTL	Chr2:220357953	0.000642871880384407	Chr2:220372697	0.000163518251460093
Liver	eeQTL	Chr2:220357953	0.000642871880384407	Chr2:220381990	0.000186198547278886
Liver	eeQTL	Chr2:220361158	0.000642871880384407	Chr2:220372697	0.000163518251460093
Liver	eeQTL	Chr2:220361158	0.000642871880384407	Chr2:220381990	0.000186198547278886
Liver	eeQTL	Chr2:220365631	0.0050516559129287	Chr2:220372697	0.000163518251460093
Liver	eeQTL	Chr2:220365631	0.0050516559129287	Chr2:220381990	0.000186198547278886
Liver	eeQTL	Chr2:220368435	0.000642871880384407	Chr2:220372697	0.000163518251460093
Liver	eeQTL	Chr2:220368435	0.000642871880384407	Chr2:220381990	0.000186198547278886
Liver	eeQTL	Chr2:220370617	0.0050516559129287	Chr2:220372697	0.000163518251460093
Liver	eeQTL	Chr2:220370617	0.0050516559129287	Chr2:220381990	0.000186198547278886
Liver	eeQTL	Chr2:220371977	0.0050516559129287	Chr2:220372697	0.000163518251460093
Liver	eeQTL	Chr2:220371977	0.0050516559129287	Chr2:220381990	0.000186198547278886
Liver	eeQTL	Chr2:220372153	0.0050516559129287	Chr2:220372697	0.000163518251460093
Liver	eeQTL	Chr2:220372153	0.0050516559129287	Chr2:220381990	0.000186198547278886
Liver	eeQTL	Chr2:220372262	0.0050516559129287	Chr2:220372697	0.000163518251460093
Liver	eeQTL	Chr2:220372262	0.0050516559129287	Chr2:220381990	0.000186198547278886
Liver	eeQTL	Chr2:220372708	0.0050516559129287	Chr2:220372697	0.000163518251460093
Liver	eeQTL	Chr2:220372708	0.0050516559129287	Chr2:220381990	0.000186198547278886
Liver	eeQTL	Chr2:220372964	0.000642871880384407	Chr2:220372697	0.000163518251460093
Liver	eeQTL	Chr2:220372964	0.000642871880384407	Chr2:220381990	0.000186198547278886
Liver	eeQTL	Chr2:220373177	0.0050516559129287	Chr2:220372697	0.000163518251460093
Liver	eeQTL	Chr2:220373177	0.0050516559129287	Chr2:220381990	0.000186198547278886
Liver	eeQTL	Chr2:220373254	0.0050516559129287	Chr2:220372697	0.000163518251460093
Liver	eeQTL	Chr2:220373254	0.0050516559129287	Chr2:220381990	0.000186198547278886
Liver	eeQTL	Chr2:220373450	0.00124744309113238	Chr2:220372697	0.000163518251460093
Liver	eeQTL	Chr2:220373450	0.00124744309113238	Chr2:220381990	0.000186198547278886
Liver	eeQTL	Chr2:220373656	0.0050516559129287	Chr2:220372697	0.000163518251460093
Liver	eeQTL	Chr2:220373656	0.0050516559129287	Chr2:220381990	0.000186198547278886
Liver	eeQTL	Chr2:220377816	0.000700473316340167	Chr2:220372697	0.000163518251460093
Liver	eeQTL	Chr2:220377816	0.000700473316340167	Chr2:220381990	0.000186198547278886
Liver	eeQTL	Chr2:220378730	0.000641880197869141	Chr2:220372697	0.000163518251460093
Liver	eeQTL	Chr2:220378730	0.000641880197869141	Chr2:220381990	0.000186198547278886
Liver	eeQTL	Chr2:220382383	0.000642871880384407	Chr2:220372697	0.000163518251460093
Liver	eeQTL	Chr2:220382383	0.000642871880384407	Chr2:220381990	0.000186198547278886
Liver	eeQTL	Chr2:220382383	0.000642871880384407	Chr2:220404888	0.000434656024180256
Liver	eeQTL	Chr2:220382833	0.000344725699979098	Chr2:220372697	0.000163518251460093
Liver	eeQTL	Chr2:220382833	0.000344725699979098	Chr2:220381990	0.000186198547278886
Liver	eeQTL	Chr2:220382833	0.000344725699979098	Chr2:220404888	0.000434656024180256
Liver	eeQTL	Chr2:220382859	0.000344725699979098	Chr2:220372697	0.000163518251460093
Liver	eeQTL	Chr2:220382859	0.000344725699979098	Chr2:220381990	0.000186198547278886
Liver	eeQTL	Chr2:220382859	0.000344725699979098	Chr2:220404888	0.000434656024180256
Liver	eeQTL	Chr2:220382870	0.000344725699979098	Chr2:220372697	0.000163518251460093
Liver	eeQTL	Chr2:220382870	0.000344725699979098	Chr2:220381990	0.000186198547278886
Liver	eeQTL	Chr2:220382870	0.000344725699979098	Chr2:220404888	0.000434656024180256
Liver	eeQTL	Chr2:220383177	0.00867823850300658	Chr2:220372697	0.000163518251460093
Liver	eeQTL	Chr2:220383177	0.00867823850300658	Chr2:220381990	0.000186198547278886
Liver	eeQTL	Chr2:220383177	0.00867823850300658	Chr2:220404888	0.000434656024180256
Liver	eeQTL	Chr2:220384895	0.000865521695854134	Chr2:220372697	0.000163518251460093
Liver	eeQTL	Chr2:220384895	0.000865521695854134	Chr2:220381990	0.000186198547278886
Liver	eeQTL	Chr2:220384895	0.000865521695854134	Chr2:220404888	0.000434656024180256
Liver	eeQTL	Chr2:220385063	0.000865521695854134	Chr2:220372697	0.000163518251460093
Liver	eeQTL	Chr2:220385063	0.000865521695854134	Chr2:220381990	0.000186198547278886
Liver	eeQTL	Chr2:220385063	0.000865521695854134	Chr2:220404888	0.000434656024180256
Liver	eeQTL	Chr2:220385201	0.000865521695854134	Chr2:220372697	0.000163518251460093
Liver	eeQTL	Chr2:220385201	0.000865521695854134	Chr2:220381990	0.000186198547278886
Liver	eeQTL	Chr2:220385201	0.000865521695854134	Chr2:220404888	0.000434656024180256
Liver	eeQTL	Chr2:220385695	0.000751233820606263	Chr2:220372697	0.000163518251460093
Liver	eeQTL	Chr2:220385695	0.000751233820606263	Chr2:220381990	0.000186198547278886
Liver	eeQTL	Chr2:220385695	0.000751233820606263	Chr2:220404888	0.000434656024180256
Liver	eeQTL	Chr2:220386762	0.000751233820606263	Chr2:220372697	0.000163518251460093
Liver	eeQTL	Chr2:220386762	0.000751233820606263	Chr2:220381990	0.000186198547278886
Liver	eeQTL	Chr2:220386762	0.000751233820606263	Chr2:220404888	0.000434656024180256
Liver	eeQTL	Chr2:220389350	0.00239755069568858	Chr2:220372697	0.000163518251460093
Liver	eeQTL	Chr2:220389350	0.00239755069568858	Chr2:220381990	0.000186198547278886
Liver	eeQTL	Chr2:220389350	0.00239755069568858	Chr2:220404888	0.000434656024180256
Liver	eeQTL	Chr2:220389860	0.000318972195694069	Chr2:220372697	0.000163518251460093
Liver	eeQTL	Chr2:220389860	0.000318972195694069	Chr2:220381990	0.000186198547278886
Liver	eeQTL	Chr2:220389860	0.000318972195694069	Chr2:220404888	0.000434656024180256
Liver	eeQTL	Chr2:220396018	0.000865521695854134	Chr2:220372697	0.000163518251460093
Liver	eeQTL	Chr2:220396018	0.000865521695854134	Chr2:220381990	0.000186198547278886
Liver	eeQTL	Chr2:220396018	0.000865521695854134	Chr2:220404888	0.000434656024180256
Liver	eeQTL	Chr2:220404710	0.00202440827697961	Chr2:220381990	0.000186198547278886
Liver	eeQTL	Chr2:220404710	0.00202440827697961	Chr2:220404888	0.000434656024180256
Liver	eeQTL	Chr2:220408060	0.000865521695854134	Chr2:220404888	0.000434656024180256
Liver	eeQTL	Chr2:220411119	0.00185533723199849	Chr2:220404888	0.000434656024180256
Liver	eeQTL	Chr2:220412269	0.000865521695854134	Chr2:220404888	0.000434656024180256
Liver	eeQTL	Chr2:220416147	0.000865521695854134	Chr2:220404888	0.000434656024180256
Liver	eeQTL	Chr2:220420140	0.000865521695854134	Chr2:220404888	0.000434656024180256
Liver	eeQTL	Chr2:220422872	0.000865521695854134	Chr2:220404888	0.000434656024180256
Liver	eeQTL	Chr2:220423307	0.000865521695854134	Chr2:220404888	0.000434656024180256
Liver	eeQTL	Chr2:220423552	0.000865521695854134	Chr2:220404888	0.000434656024180256
Liver	eeQTL	Chr2:220423723	0.00185533723199849	Chr2:220404888	0.000434656024180256
Liver	eeQTL	Chr2:220425075	0.000865521695854134	Chr2:220404888	0.000434656024180256
Liver	eeQTL	Chr2:220425136	0.000865521695854134	Chr2:220404888	0.000434656024180256
Liver	eeQTL	Chr2:220425578	0.00185533723199849	Chr2:220404888	0.000434656024180256
Liver	eeQTL	Chr2:220426923	0.000865521695854134	Chr2:220404888	0.000434656024180256
Liver	eeQTL	Chr2:220427856	0.000865521695854134	Chr2:220404888	0.000434656024180256
Liver	eeQTL	Chr2:220429449	0.00185533723199849	Chr2:220404888	0.000434656024180256
Liver	eeQTL	Chr2:220429597	0.00185533723199849	Chr2:220404888	0.000434656024180256
Liver	eeQTL	Chr2:220429877	0.000865521695854134	Chr2:220404888	0.000434656024180256
Liver	eeQTL	Chr2:220595765	0.0050999386383197	Chr2:220583212	2.47246201113851e-05
Liver	eeQTL	Chr2:220595765	0.0050999386383197	Chr2:220593102	0.000157162952820135
Liver	eeQTL	Chr2:220596403	0.000408238764049933	Chr2:220583212	2.47246201113851e-05
Liver	eeQTL	Chr2:220596403	0.000408238764049933	Chr2:220593102	0.000157162952820135
Liver	eeQTL	Chr2:220596505	0.00152167975222497	Chr2:220583212	2.47246201113851e-05
Liver	eeQTL	Chr2:220596505	0.00152167975222497	Chr2:220593102	0.000157162952820135
Liver	eeQTL	Chr2:220597495	0.00152167975222497	Chr2:220583212	2.47246201113851e-05
Liver	eeQTL	Chr2:220597495	0.00152167975222497	Chr2:220593102	0.000157162952820135
Liver	eeQTL	Chr2:220597838	0.00152167975222497	Chr2:220583212	2.47246201113851e-05
Liver	eeQTL	Chr2:220597838	0.00152167975222497	Chr2:220593102	0.000157162952820135
Liver	eeQTL	Chr2:220598259	0.00152167975222497	Chr2:220583212	2.47246201113851e-05
Liver	eeQTL	Chr2:220598259	0.00152167975222497	Chr2:220593102	0.000157162952820135
Liver	eeQTL	Chr2:220598498	0.00218066639975879	Chr2:220583212	2.47246201113851e-05
Liver	eeQTL	Chr2:220598498	0.00218066639975879	Chr2:220593102	0.000157162952820135
Liver	eeQTL	Chr2:220598511	0.00218066639975879	Chr2:220583212	2.47246201113851e-05
Liver	eeQTL	Chr2:220598511	0.00218066639975879	Chr2:220593102	0.000157162952820135
Liver	eeQTL	Chr2:220598520	0.00218066639975879	Chr2:220583212	2.47246201113851e-05
Liver	eeQTL	Chr2:220598520	0.00218066639975879	Chr2:220593102	0.000157162952820135
Liver	eeQTL	Chr2:220598526	0.00152167975222497	Chr2:220583212	2.47246201113851e-05
Liver	eeQTL	Chr2:220598526	0.00152167975222497	Chr2:220593102	0.000157162952820135
Liver	eeQTL	Chr2:220598995	0.00387869577763159	Chr2:220583212	2.47246201113851e-05
Liver	eeQTL	Chr2:220598995	0.00387869577763159	Chr2:220593102	0.000157162952820135
Liver	eeQTL	Chr2:220599247	0.00378772288727721	Chr2:220583212	2.47246201113851e-05
Liver	eeQTL	Chr2:220599247	0.00378772288727721	Chr2:220593102	0.000157162952820135
Liver	eeQTL	Chr2:220599287	0.00378772288727721	Chr2:220583212	2.47246201113851e-05
Liver	eeQTL	Chr2:220599287	0.00378772288727721	Chr2:220593102	0.000157162952820135
Liver	eeQTL	Chr2:220599346	0.00378772288727721	Chr2:220583212	2.47246201113851e-05
Liver	eeQTL	Chr2:220599346	0.00378772288727721	Chr2:220593102	0.000157162952820135
Liver	eeQTL	Chr2:220599563	0.00378772288727721	Chr2:220583212	2.47246201113851e-05
Liver	eeQTL	Chr2:220599563	0.00378772288727721	Chr2:220593102	0.000157162952820135
Liver	eeQTL	Chr2:220601190	0.000408238764049933	Chr2:220583212	2.47246201113851e-05
Liver	eeQTL	Chr2:220601190	0.000408238764049933	Chr2:220593102	0.000157162952820135
Liver	eeQTL	Chr2:220601432	0.000408238764049933	Chr2:220583212	2.47246201113851e-05
Liver	eeQTL	Chr2:220601432	0.000408238764049933	Chr2:220593102	0.000157162952820135
Liver	eeQTL	Chr2:220602569	0.00152167975222497	Chr2:220583212	2.47246201113851e-05
Liver	eeQTL	Chr2:220602569	0.00152167975222497	Chr2:220593102	0.000157162952820135
Liver	eeQTL	Chr2:220602983	0.00152167975222497	Chr2:220583212	2.47246201113851e-05
Liver	eeQTL	Chr2:220602983	0.00152167975222497	Chr2:220593102	0.000157162952820135
Liver	eeQTL	Chr2:220603177	0.00152167975222497	Chr2:220583212	2.47246201113851e-05
Liver	eeQTL	Chr2:220603177	0.00152167975222497	Chr2:220593102	0.000157162952820135
Liver	eeQTL	Chr2:220603286	0.00152167975222497	Chr2:220583212	2.47246201113851e-05
Liver	eeQTL	Chr2:220603286	0.00152167975222497	Chr2:220593102	0.000157162952820135
Liver	eeQTL	Chr2:220603336	0.00152167975222497	Chr2:220583212	2.47246201113851e-05
Liver	eeQTL	Chr2:220603336	0.00152167975222497	Chr2:220593102	0.000157162952820135
Liver	eeQTL	Chr2:220604795	0.00152167975222497	Chr2:220583212	2.47246201113851e-05
Liver	eeQTL	Chr2:220604795	0.00152167975222497	Chr2:220593102	0.000157162952820135
Liver	eeQTL	Chr2:220605835	0.00114342253510553	Chr2:220583212	2.47246201113851e-05
Liver	eeQTL	Chr2:220605835	0.00114342253510553	Chr2:220593102	0.000157162952820135
Liver	eeQTL	Chr2:220605950	0.00152167975222497	Chr2:220583212	2.47246201113851e-05
Liver	eeQTL	Chr2:220605950	0.00152167975222497	Chr2:220593102	0.000157162952820135
Liver	eeQTL	Chr2:220606008	0.00152167975222497	Chr2:220583212	2.47246201113851e-05
Liver	eeQTL	Chr2:220606008	0.00152167975222497	Chr2:220593102	0.000157162952820135
Liver	eeQTL	Chr2:220606077	0.00152167975222497	Chr2:220583212	2.47246201113851e-05
Liver	eeQTL	Chr2:220606077	0.00152167975222497	Chr2:220593102	0.000157162952820135
Liver	eeQTL	Chr2:220606714	0.000408238764049933	Chr2:220583212	2.47246201113851e-05
Liver	eeQTL	Chr2:220606714	0.000408238764049933	Chr2:220593102	0.000157162952820135
Liver	eeQTL	Chr2:220606790	0.000408238764049933	Chr2:220583212	2.47246201113851e-05
Liver	eeQTL	Chr2:220606790	0.000408238764049933	Chr2:220593102	0.000157162952820135
Liver	eeQTL	Chr2:220606799	0.000408238764049933	Chr2:220583212	2.47246201113851e-05
Liver	eeQTL	Chr2:220606799	0.000408238764049933	Chr2:220593102	0.000157162952820135
Liver	eeQTL	Chr2:220606954	0.000408238764049933	Chr2:220583212	2.47246201113851e-05
Liver	eeQTL	Chr2:220606954	0.000408238764049933	Chr2:220593102	0.000157162952820135
Liver	eeQTL	Chr2:220607618	0.000408238764049933	Chr2:220583212	2.47246201113851e-05
Liver	eeQTL	Chr2:220607618	0.000408238764049933	Chr2:220593102	0.000157162952820135
Liver	eeQTL	Chr2:220611133	0.000408238764049933	Chr2:220593102	0.000157162952820135
Liver	eeQTL	Chr2:220612399	0.000408238764049933	Chr2:220593102	0.000157162952820135
Liver	eeQTL	Chr2:220612410	0.00387869577763159	Chr2:220593102	0.000157162952820135
Liver	eeQTL	Chr2:220612464	0.000408238764049933	Chr2:220593102	0.000157162952820135
Liver	eeQTL	Chr2:220612595	0.000408238764049933	Chr2:220593102	0.000157162952820135
Liver	eeQTL	Chr2:220612663	0.00387869577763159	Chr2:220593102	0.000157162952820135
Liver	eeQTL	Chr2:220612872	0.00596199117070381	Chr2:220593102	0.000157162952820135
Liver	eeQTL	Chr2:220616240	0.00289036427844086	Chr2:220593102	0.000157162952820135
Liver	eeQTL	Chr2:220616240	0.00289036427844086	Chr2:220638932	1.52128753753656e-05
Liver	eeQTL	Chr2:220629488	0.00408805911271588	Chr2:220638932	1.52128753753656e-05
Liver	eeQTL	Chr2:220629488	0.00408805911271588	Chr2:220642722	3.65958810502302e-09
Liver	eeQTL	Chr2:220630674	0.00246899837880079	Chr2:220638932	1.52128753753656e-05
Liver	eeQTL	Chr2:220630674	0.00246899837880079	Chr2:220642722	3.65958810502302e-09
Liver	eeQTL	Chr2:220630994	0.00143025049756831	Chr2:220638932	1.52128753753656e-05
Liver	eeQTL	Chr2:220630994	0.00143025049756831	Chr2:220642722	3.65958810502302e-09
Liver	eeQTL	Chr2:220631566	0.00246899837880079	Chr2:220638932	1.52128753753656e-05
Liver	eeQTL	Chr2:220631566	0.00246899837880079	Chr2:220642722	3.65958810502302e-09
Liver	eeQTL	Chr2:220631566	0.00246899837880079	Chr2:220656501	1.89314486886757e-05
Liver	eeQTL	Chr2:220631642	0.00148151228420854	Chr2:220638932	1.52128753753656e-05
Liver	eeQTL	Chr2:220631642	0.00148151228420854	Chr2:220642722	3.65958810502302e-09
Liver	eeQTL	Chr2:220631642	0.00148151228420854	Chr2:220656501	1.89314486886757e-05
Liver	eeQTL	Chr2:220631654	0.00246899837880079	Chr2:220638932	1.52128753753656e-05
Liver	eeQTL	Chr2:220631654	0.00246899837880079	Chr2:220642722	3.65958810502302e-09
Liver	eeQTL	Chr2:220631654	0.00246899837880079	Chr2:220656501	1.89314486886757e-05
Liver	eeQTL	Chr2:220632037	0.00246899837880079	Chr2:220638932	1.52128753753656e-05
Liver	eeQTL	Chr2:220632037	0.00246899837880079	Chr2:220642722	3.65958810502302e-09
Liver	eeQTL	Chr2:220632037	0.00246899837880079	Chr2:220656501	1.89314486886757e-05
Liver	eeQTL	Chr2:220632201	0.00246899837880079	Chr2:220638932	1.52128753753656e-05
Liver	eeQTL	Chr2:220632201	0.00246899837880079	Chr2:220642722	3.65958810502302e-09
Liver	eeQTL	Chr2:220632201	0.00246899837880079	Chr2:220656501	1.89314486886757e-05
Liver	eeQTL	Chr2:220632390	0.00246899837880079	Chr2:220638932	1.52128753753656e-05
Liver	eeQTL	Chr2:220632390	0.00246899837880079	Chr2:220642722	3.65958810502302e-09
Liver	eeQTL	Chr2:220632390	0.00246899837880079	Chr2:220656501	1.89314486886757e-05
Liver	eeQTL	Chr2:220632447	0.00246899837880079	Chr2:220638932	1.52128753753656e-05
Liver	eeQTL	Chr2:220632447	0.00246899837880079	Chr2:220642722	3.65958810502302e-09
Liver	eeQTL	Chr2:220632447	0.00246899837880079	Chr2:220656501	1.89314486886757e-05
Liver	eeQTL	Chr2:220632580	0.00156747884938906	Chr2:220638932	1.52128753753656e-05
Liver	eeQTL	Chr2:220632580	0.00156747884938906	Chr2:220642722	3.65958810502302e-09
Liver	eeQTL	Chr2:220632580	0.00156747884938906	Chr2:220656501	1.89314486886757e-05
Liver	eeQTL	Chr2:220632875	0.00156747884938906	Chr2:220638932	1.52128753753656e-05
Liver	eeQTL	Chr2:220632875	0.00156747884938906	Chr2:220642722	3.65958810502302e-09
Liver	eeQTL	Chr2:220632875	0.00156747884938906	Chr2:220656501	1.89314486886757e-05
Liver	eeQTL	Chr2:220633440	0.00246899837880079	Chr2:220638932	1.52128753753656e-05
Liver	eeQTL	Chr2:220633440	0.00246899837880079	Chr2:220642722	3.65958810502302e-09
Liver	eeQTL	Chr2:220633440	0.00246899837880079	Chr2:220656501	1.89314486886757e-05
Liver	eeQTL	Chr2:220633540	0.00246899837880079	Chr2:220638932	1.52128753753656e-05
Liver	eeQTL	Chr2:220633540	0.00246899837880079	Chr2:220642722	3.65958810502302e-09
Liver	eeQTL	Chr2:220633540	0.00246899837880079	Chr2:220656501	1.89314486886757e-05
Liver	eeQTL	Chr2:220633747	0.00246899837880079	Chr2:220638932	1.52128753753656e-05
Liver	eeQTL	Chr2:220633747	0.00246899837880079	Chr2:220642722	3.65958810502302e-09
Liver	eeQTL	Chr2:220633747	0.00246899837880079	Chr2:220656501	1.89314486886757e-05
Liver	eeQTL	Chr2:220633811	0.00246899837880079	Chr2:220638932	1.52128753753656e-05
Liver	eeQTL	Chr2:220633811	0.00246899837880079	Chr2:220642722	3.65958810502302e-09
Liver	eeQTL	Chr2:220633811	0.00246899837880079	Chr2:220656501	1.89314486886757e-05
Liver	eeQTL	Chr2:220633913	0.00246899837880079	Chr2:220638932	1.52128753753656e-05
Liver	eeQTL	Chr2:220633913	0.00246899837880079	Chr2:220642722	3.65958810502302e-09
Liver	eeQTL	Chr2:220633913	0.00246899837880079	Chr2:220656501	1.89314486886757e-05
Liver	eeQTL	Chr2:220633923	0.00246899837880079	Chr2:220638932	1.52128753753656e-05
Liver	eeQTL	Chr2:220633923	0.00246899837880079	Chr2:220642722	3.65958810502302e-09
Liver	eeQTL	Chr2:220633923	0.00246899837880079	Chr2:220656501	1.89314486886757e-05
Liver	eeQTL	Chr2:220633996	0.00246899837880079	Chr2:220638932	1.52128753753656e-05
Liver	eeQTL	Chr2:220633996	0.00246899837880079	Chr2:220642722	3.65958810502302e-09
Liver	eeQTL	Chr2:220633996	0.00246899837880079	Chr2:220656501	1.89314486886757e-05
Liver	eeQTL	Chr2:220634162	0.00246899837880079	Chr2:220638932	1.52128753753656e-05
Liver	eeQTL	Chr2:220634162	0.00246899837880079	Chr2:220642722	3.65958810502302e-09
Liver	eeQTL	Chr2:220634162	0.00246899837880079	Chr2:220656501	1.89314486886757e-05
Liver	eeQTL	Chr2:220634185	0.00246899837880079	Chr2:220638932	1.52128753753656e-05
Liver	eeQTL	Chr2:220634185	0.00246899837880079	Chr2:220642722	3.65958810502302e-09
Liver	eeQTL	Chr2:220634185	0.00246899837880079	Chr2:220656501	1.89314486886757e-05
Liver	eeQTL	Chr2:220634189	0.00246899837880079	Chr2:220638932	1.52128753753656e-05
Liver	eeQTL	Chr2:220634189	0.00246899837880079	Chr2:220642722	3.65958810502302e-09
Liver	eeQTL	Chr2:220634189	0.00246899837880079	Chr2:220656501	1.89314486886757e-05
Liver	eeQTL	Chr2:220634379	0.00246899837880079	Chr2:220638932	1.52128753753656e-05
Liver	eeQTL	Chr2:220634379	0.00246899837880079	Chr2:220642722	3.65958810502302e-09
Liver	eeQTL	Chr2:220634379	0.00246899837880079	Chr2:220656501	1.89314486886757e-05
Liver	eeQTL	Chr2:220634482	0.00246899837880079	Chr2:220638932	1.52128753753656e-05
Liver	eeQTL	Chr2:220634482	0.00246899837880079	Chr2:220642722	3.65958810502302e-09
Liver	eeQTL	Chr2:220634482	0.00246899837880079	Chr2:220656501	1.89314486886757e-05
Liver	eeQTL	Chr2:220634512	0.00246899837880079	Chr2:220638932	1.52128753753656e-05
Liver	eeQTL	Chr2:220634512	0.00246899837880079	Chr2:220642722	3.65958810502302e-09
Liver	eeQTL	Chr2:220634512	0.00246899837880079	Chr2:220656501	1.89314486886757e-05
Liver	eeQTL	Chr2:220634569	0.00246899837880079	Chr2:220638932	1.52128753753656e-05
Liver	eeQTL	Chr2:220634569	0.00246899837880079	Chr2:220642722	3.65958810502302e-09
Liver	eeQTL	Chr2:220634569	0.00246899837880079	Chr2:220656501	1.89314486886757e-05
Liver	eeQTL	Chr2:220634580	0.00246899837880079	Chr2:220638932	1.52128753753656e-05
Liver	eeQTL	Chr2:220634580	0.00246899837880079	Chr2:220642722	3.65958810502302e-09
Liver	eeQTL	Chr2:220634580	0.00246899837880079	Chr2:220656501	1.89314486886757e-05
Liver	eeQTL	Chr2:220634792	0.00246899837880079	Chr2:220638932	1.52128753753656e-05
Liver	eeQTL	Chr2:220634792	0.00246899837880079	Chr2:220642722	3.65958810502302e-09
Liver	eeQTL	Chr2:220634792	0.00246899837880079	Chr2:220656501	1.89314486886757e-05
Liver	eeQTL	Chr2:220634961	0.00246899837880079	Chr2:220638932	1.52128753753656e-05
Liver	eeQTL	Chr2:220634961	0.00246899837880079	Chr2:220642722	3.65958810502302e-09
Liver	eeQTL	Chr2:220634961	0.00246899837880079	Chr2:220656501	1.89314486886757e-05
Liver	eeQTL	Chr2:220635288	0.00246899837880079	Chr2:220638932	1.52128753753656e-05
Liver	eeQTL	Chr2:220635288	0.00246899837880079	Chr2:220642722	3.65958810502302e-09
Liver	eeQTL	Chr2:220635288	0.00246899837880079	Chr2:220656501	1.89314486886757e-05
Liver	eeQTL	Chr2:220636069	0.00155928058081286	Chr2:220638932	1.52128753753656e-05
Liver	eeQTL	Chr2:220636069	0.00155928058081286	Chr2:220642722	3.65958810502302e-09
Liver	eeQTL	Chr2:220636069	0.00155928058081286	Chr2:220656501	1.89314486886757e-05
Liver	eeQTL	Chr2:220636400	0.00155928058081286	Chr2:220638932	1.52128753753656e-05
Liver	eeQTL	Chr2:220636400	0.00155928058081286	Chr2:220642722	3.65958810502302e-09
Liver	eeQTL	Chr2:220636400	0.00155928058081286	Chr2:220656501	1.89314486886757e-05
Liver	eeQTL	Chr2:220636547	0.00155928058081286	Chr2:220638932	1.52128753753656e-05
Liver	eeQTL	Chr2:220636547	0.00155928058081286	Chr2:220642722	3.65958810502302e-09
Liver	eeQTL	Chr2:220636547	0.00155928058081286	Chr2:220656501	1.89314486886757e-05
Liver	eeQTL	Chr2:220636579	0.00155928058081286	Chr2:220638932	1.52128753753656e-05
Liver	eeQTL	Chr2:220636579	0.00155928058081286	Chr2:220642722	3.65958810502302e-09
Liver	eeQTL	Chr2:220636579	0.00155928058081286	Chr2:220656501	1.89314486886757e-05
Liver	eeQTL	Chr2:220636646	0.00155928058081286	Chr2:220638932	1.52128753753656e-05
Liver	eeQTL	Chr2:220636646	0.00155928058081286	Chr2:220642722	3.65958810502302e-09
Liver	eeQTL	Chr2:220636646	0.00155928058081286	Chr2:220656501	1.89314486886757e-05
Liver	eeQTL	Chr2:220636656	0.00155928058081286	Chr2:220638932	1.52128753753656e-05
Liver	eeQTL	Chr2:220636656	0.00155928058081286	Chr2:220642722	3.65958810502302e-09
Liver	eeQTL	Chr2:220636656	0.00155928058081286	Chr2:220656501	1.89314486886757e-05
Liver	eeQTL	Chr2:220636726	0.00246899837880079	Chr2:220638932	1.52128753753656e-05
Liver	eeQTL	Chr2:220636726	0.00246899837880079	Chr2:220642722	3.65958810502302e-09
Liver	eeQTL	Chr2:220636726	0.00246899837880079	Chr2:220656501	1.89314486886757e-05
Liver	eeQTL	Chr2:220636806	0.00155928058081286	Chr2:220638932	1.52128753753656e-05
Liver	eeQTL	Chr2:220636806	0.00155928058081286	Chr2:220642722	3.65958810502302e-09
Liver	eeQTL	Chr2:220636806	0.00155928058081286	Chr2:220656501	1.89314486886757e-05
Liver	eeQTL	Chr2:220636822	0.00155928058081286	Chr2:220638932	1.52128753753656e-05
Liver	eeQTL	Chr2:220636822	0.00155928058081286	Chr2:220642722	3.65958810502302e-09
Liver	eeQTL	Chr2:220636822	0.00155928058081286	Chr2:220656501	1.89314486886757e-05
Liver	eeQTL	Chr2:220636899	0.00155928058081286	Chr2:220638932	1.52128753753656e-05
Liver	eeQTL	Chr2:220636899	0.00155928058081286	Chr2:220642722	3.65958810502302e-09
Liver	eeQTL	Chr2:220636899	0.00155928058081286	Chr2:220656501	1.89314486886757e-05
Liver	eeQTL	Chr2:220637404	0.000203687769645225	Chr2:220638932	1.52128753753656e-05
Liver	eeQTL	Chr2:220637404	0.000203687769645225	Chr2:220642722	3.65958810502302e-09
Liver	eeQTL	Chr2:220637404	0.000203687769645225	Chr2:220656501	1.89314486886757e-05
Liver	eeQTL	Chr2:220639751	0.00246899837880079	Chr2:220638932	1.52128753753656e-05
Liver	eeQTL	Chr2:220639751	0.00246899837880079	Chr2:220642722	3.65958810502302e-09
Liver	eeQTL	Chr2:220639751	0.00246899837880079	Chr2:220656501	1.89314486886757e-05
Liver	eeQTL	Chr2:220639783	0.00246899837880079	Chr2:220638932	1.52128753753656e-05
Liver	eeQTL	Chr2:220639783	0.00246899837880079	Chr2:220642722	3.65958810502302e-09
Liver	eeQTL	Chr2:220639783	0.00246899837880079	Chr2:220656501	1.89314486886757e-05
Liver	eeQTL	Chr2:220639892	0.00246899837880079	Chr2:220638932	1.52128753753656e-05
Liver	eeQTL	Chr2:220639892	0.00246899837880079	Chr2:220642722	3.65958810502302e-09
Liver	eeQTL	Chr2:220639892	0.00246899837880079	Chr2:220656501	1.89314486886757e-05
Liver	eeQTL	Chr2:220639966	0.00246899837880079	Chr2:220638932	1.52128753753656e-05
Liver	eeQTL	Chr2:220639966	0.00246899837880079	Chr2:220642722	3.65958810502302e-09
Liver	eeQTL	Chr2:220639966	0.00246899837880079	Chr2:220656501	1.89314486886757e-05
Liver	eeQTL	Chr2:220640013	0.00246899837880079	Chr2:220638932	1.52128753753656e-05
Liver	eeQTL	Chr2:220640013	0.00246899837880079	Chr2:220642722	3.65958810502302e-09
Liver	eeQTL	Chr2:220640013	0.00246899837880079	Chr2:220656501	1.89314486886757e-05
Liver	eeQTL	Chr2:220640286	0.00972201922012056	Chr2:220638932	1.52128753753656e-05
Liver	eeQTL	Chr2:220640286	0.00972201922012056	Chr2:220642722	3.65958810502302e-09
Liver	eeQTL	Chr2:220640286	0.00972201922012056	Chr2:220656501	1.89314486886757e-05
Liver	eeQTL	Chr2:220640596	0.00972201922012056	Chr2:220638932	1.52128753753656e-05
Liver	eeQTL	Chr2:220640596	0.00972201922012056	Chr2:220642722	3.65958810502302e-09
Liver	eeQTL	Chr2:220640596	0.00972201922012056	Chr2:220656501	1.89314486886757e-05
Liver	eeQTL	Chr2:220640821	0.00246899837880079	Chr2:220638932	1.52128753753656e-05
Liver	eeQTL	Chr2:220640821	0.00246899837880079	Chr2:220642722	3.65958810502302e-09
Liver	eeQTL	Chr2:220640821	0.00246899837880079	Chr2:220656501	1.89314486886757e-05
Liver	eeQTL	Chr2:220641079	0.00246899837880079	Chr2:220638932	1.52128753753656e-05
Liver	eeQTL	Chr2:220641079	0.00246899837880079	Chr2:220642722	3.65958810502302e-09
Liver	eeQTL	Chr2:220641079	0.00246899837880079	Chr2:220656501	1.89314486886757e-05
Liver	eeQTL	Chr2:220642790	0.00246899837880079	Chr2:220638932	1.52128753753656e-05
Liver	eeQTL	Chr2:220642790	0.00246899837880079	Chr2:220642722	3.65958810502302e-09
Liver	eeQTL	Chr2:220642790	0.00246899837880079	Chr2:220656501	1.89314486886757e-05
Liver	eeQTL	Chr2:220643057	0.00739516846045388	Chr2:220638932	1.52128753753656e-05
Liver	eeQTL	Chr2:220643057	0.00739516846045388	Chr2:220642722	3.65958810502302e-09
Liver	eeQTL	Chr2:220643057	0.00739516846045388	Chr2:220656501	1.89314486886757e-05
Liver	eeQTL	Chr2:220643448	0.00739516846045388	Chr2:220638932	1.52128753753656e-05
Liver	eeQTL	Chr2:220643448	0.00739516846045388	Chr2:220642722	3.65958810502302e-09
Liver	eeQTL	Chr2:220643448	0.00739516846045388	Chr2:220656501	1.89314486886757e-05
Liver	eeQTL	Chr2:220644099	0.00758230437123234	Chr2:220638932	1.52128753753656e-05
Liver	eeQTL	Chr2:220644099	0.00758230437123234	Chr2:220642722	3.65958810502302e-09
Liver	eeQTL	Chr2:220644099	0.00758230437123234	Chr2:220656501	1.89314486886757e-05
Liver	eeQTL	Chr2:220644297	0.00758230437123234	Chr2:220638932	1.52128753753656e-05
Liver	eeQTL	Chr2:220644297	0.00758230437123234	Chr2:220642722	3.65958810502302e-09
Liver	eeQTL	Chr2:220644297	0.00758230437123234	Chr2:220656501	1.89314486886757e-05
Liver	eeQTL	Chr2:220644688	0.00758230437123234	Chr2:220638932	1.52128753753656e-05
Liver	eeQTL	Chr2:220644688	0.00758230437123234	Chr2:220642722	3.65958810502302e-09
Liver	eeQTL	Chr2:220644688	0.00758230437123234	Chr2:220656501	1.89314486886757e-05
Liver	eeQTL	Chr2:220645522	0.00808667628603392	Chr2:220638932	1.52128753753656e-05
Liver	eeQTL	Chr2:220645522	0.00808667628603392	Chr2:220642722	3.65958810502302e-09
Liver	eeQTL	Chr2:220645522	0.00808667628603392	Chr2:220656501	1.89314486886757e-05
Liver	eeQTL	Chr2:220645735	0.00143025049756831	Chr2:220638932	1.52128753753656e-05
Liver	eeQTL	Chr2:220645735	0.00143025049756831	Chr2:220642722	3.65958810502302e-09
Liver	eeQTL	Chr2:220645735	0.00143025049756831	Chr2:220656501	1.89314486886757e-05
Liver	eeQTL	Chr2:220646309	0.00246899837880079	Chr2:220638932	1.52128753753656e-05
Liver	eeQTL	Chr2:220646309	0.00246899837880079	Chr2:220642722	3.65958810502302e-09
Liver	eeQTL	Chr2:220646309	0.00246899837880079	Chr2:220656501	1.89314486886757e-05
Liver	eeQTL	Chr2:220646523	0.00611028585754668	Chr2:220638932	1.52128753753656e-05
Liver	eeQTL	Chr2:220646523	0.00611028585754668	Chr2:220642722	3.65958810502302e-09
Liver	eeQTL	Chr2:220646523	0.00611028585754668	Chr2:220656501	1.89314486886757e-05
Liver	eeQTL	Chr2:220646639	0.00611028585754668	Chr2:220638932	1.52128753753656e-05
Liver	eeQTL	Chr2:220646639	0.00611028585754668	Chr2:220642722	3.65958810502302e-09
Liver	eeQTL	Chr2:220646639	0.00611028585754668	Chr2:220656501	1.89314486886757e-05
Liver	eeQTL	Chr2:220647318	0.00611028585754668	Chr2:220638932	1.52128753753656e-05
Liver	eeQTL	Chr2:220647318	0.00611028585754668	Chr2:220642722	3.65958810502302e-09
Liver	eeQTL	Chr2:220647318	0.00611028585754668	Chr2:220656501	1.89314486886757e-05
Liver	eeQTL	Chr2:220647330	0.00611028585754668	Chr2:220638932	1.52128753753656e-05
Liver	eeQTL	Chr2:220647330	0.00611028585754668	Chr2:220642722	3.65958810502302e-09
Liver	eeQTL	Chr2:220647330	0.00611028585754668	Chr2:220656501	1.89314486886757e-05
Liver	eeQTL	Chr2:220648597	0.00246899837880079	Chr2:220638932	1.52128753753656e-05
Liver	eeQTL	Chr2:220648597	0.00246899837880079	Chr2:220642722	3.65958810502302e-09
Liver	eeQTL	Chr2:220648597	0.00246899837880079	Chr2:220656501	1.89314486886757e-05
Liver	eeQTL	Chr2:220648725	0.00246899837880079	Chr2:220638932	1.52128753753656e-05
Liver	eeQTL	Chr2:220648725	0.00246899837880079	Chr2:220642722	3.65958810502302e-09
Liver	eeQTL	Chr2:220648725	0.00246899837880079	Chr2:220656501	1.89314486886757e-05
Liver	eeQTL	Chr2:220648847	0.00246899837880079	Chr2:220638932	1.52128753753656e-05
Liver	eeQTL	Chr2:220648847	0.00246899837880079	Chr2:220642722	3.65958810502302e-09
Liver	eeQTL	Chr2:220648847	0.00246899837880079	Chr2:220656501	1.89314486886757e-05
Liver	eeQTL	Chr2:220649201	0.00595037642755134	Chr2:220638932	1.52128753753656e-05
Liver	eeQTL	Chr2:220649201	0.00595037642755134	Chr2:220642722	3.65958810502302e-09
Liver	eeQTL	Chr2:220649201	0.00595037642755134	Chr2:220656501	1.89314486886757e-05
Liver	eeQTL	Chr2:220649245	0.00595037642755134	Chr2:220638932	1.52128753753656e-05
Liver	eeQTL	Chr2:220649245	0.00595037642755134	Chr2:220642722	3.65958810502302e-09
Liver	eeQTL	Chr2:220649245	0.00595037642755134	Chr2:220656501	1.89314486886757e-05
Liver	eeQTL	Chr2:220649394	0.00246899837880079	Chr2:220638932	1.52128753753656e-05
Liver	eeQTL	Chr2:220649394	0.00246899837880079	Chr2:220642722	3.65958810502302e-09
Liver	eeQTL	Chr2:220649394	0.00246899837880079	Chr2:220656501	1.89314486886757e-05
Liver	eeQTL	Chr2:220651886	0.000203687769645225	Chr2:220638932	1.52128753753656e-05
Liver	eeQTL	Chr2:220651886	0.000203687769645225	Chr2:220642722	3.65958810502302e-09
Liver	eeQTL	Chr2:220651886	0.000203687769645225	Chr2:220656501	1.89314486886757e-05
Liver	eeQTL	Chr2:220655233	0.00935322946769468	Chr2:220638932	1.52128753753656e-05
Liver	eeQTL	Chr2:220655233	0.00935322946769468	Chr2:220642722	3.65958810502302e-09
Liver	eeQTL	Chr2:220655233	0.00935322946769468	Chr2:220656501	1.89314486886757e-05
Liver	eeQTL	Chr2:220655711	0.00038156050404853	Chr2:220638932	1.52128753753656e-05
Liver	eeQTL	Chr2:220655711	0.00038156050404853	Chr2:220642722	3.65958810502302e-09
Liver	eeQTL	Chr2:220655711	0.00038156050404853	Chr2:220656501	1.89314486886757e-05
Liver	eeQTL	Chr2:220656772	0.00935322946769468	Chr2:220638932	1.52128753753656e-05
Liver	eeQTL	Chr2:220656772	0.00935322946769468	Chr2:220642722	3.65958810502302e-09
Liver	eeQTL	Chr2:220656772	0.00935322946769468	Chr2:220656501	1.89314486886757e-05
Liver	eeQTL	Chr2:220657614	0.00038156050404853	Chr2:220638932	1.52128753753656e-05
Liver	eeQTL	Chr2:220657614	0.00038156050404853	Chr2:220642722	3.65958810502302e-09
Liver	eeQTL	Chr2:220657614	0.00038156050404853	Chr2:220656501	1.89314486886757e-05
Liver	eeQTL	Chr2:220657681	0.00176221468144462	Chr2:220638932	1.52128753753656e-05
Liver	eeQTL	Chr2:220657681	0.00176221468144462	Chr2:220642722	3.65958810502302e-09
Liver	eeQTL	Chr2:220657681	0.00176221468144462	Chr2:220656501	1.89314486886757e-05
Liver	eeQTL	Chr2:220658641	0.000275538765789635	Chr2:220638932	1.52128753753656e-05
Liver	eeQTL	Chr2:220658641	0.000275538765789635	Chr2:220642722	3.65958810502302e-09
Liver	eeQTL	Chr2:220658641	0.000275538765789635	Chr2:220656501	1.89314486886757e-05
Liver	eeQTL	Chr2:220659018	0.000275538765789635	Chr2:220638932	1.52128753753656e-05
Liver	eeQTL	Chr2:220659018	0.000275538765789635	Chr2:220642722	3.65958810502302e-09
Liver	eeQTL	Chr2:220659018	0.000275538765789635	Chr2:220656501	1.89314486886757e-05
Liver	eeQTL	Chr2:220659105	0.000275538765789635	Chr2:220638932	1.52128753753656e-05
Liver	eeQTL	Chr2:220659105	0.000275538765789635	Chr2:220642722	3.65958810502302e-09
Liver	eeQTL	Chr2:220659105	0.000275538765789635	Chr2:220656501	1.89314486886757e-05
Liver	eeQTL	Chr2:220659784	0.00101296755139524	Chr2:220638932	1.52128753753656e-05
Liver	eeQTL	Chr2:220659784	0.00101296755139524	Chr2:220642722	3.65958810502302e-09
Liver	eeQTL	Chr2:220659784	0.00101296755139524	Chr2:220656501	1.89314486886757e-05
Liver	eeQTL	Chr2:220661464	0.000867530525474517	Chr2:220638932	1.52128753753656e-05
Liver	eeQTL	Chr2:220661464	0.000867530525474517	Chr2:220642722	3.65958810502302e-09
Liver	eeQTL	Chr2:220661464	0.000867530525474517	Chr2:220656501	1.89314486886757e-05
Liver	eeQTL	Chr2:220661776	0.000438516861022032	Chr2:220638932	1.52128753753656e-05
Liver	eeQTL	Chr2:220661776	0.000438516861022032	Chr2:220642722	3.65958810502302e-09
Liver	eeQTL	Chr2:220661776	0.000438516861022032	Chr2:220656501	1.89314486886757e-05
Liver	eeQTL	Chr2:220661841	0.000438516861022032	Chr2:220638932	1.52128753753656e-05
Liver	eeQTL	Chr2:220661841	0.000438516861022032	Chr2:220642722	3.65958810502302e-09
Liver	eeQTL	Chr2:220661841	0.000438516861022032	Chr2:220656501	1.89314486886757e-05
Liver	eeQTL	Chr2:220661949	0.000438516861022032	Chr2:220638932	1.52128753753656e-05
Liver	eeQTL	Chr2:220661949	0.000438516861022032	Chr2:220642722	3.65958810502302e-09
Liver	eeQTL	Chr2:220661949	0.000438516861022032	Chr2:220656501	1.89314486886757e-05
Liver	eeQTL	Chr2:220662199	0.000606119831149456	Chr2:220638932	1.52128753753656e-05
Liver	eeQTL	Chr2:220662199	0.000606119831149456	Chr2:220642722	3.65958810502302e-09
Liver	eeQTL	Chr2:220662199	0.000606119831149456	Chr2:220656501	1.89314486886757e-05
Liver	eeQTL	Chr2:220662397	0.000438516861022032	Chr2:220638932	1.52128753753656e-05
Liver	eeQTL	Chr2:220662397	0.000438516861022032	Chr2:220642722	3.65958810502302e-09
Liver	eeQTL	Chr2:220662397	0.000438516861022032	Chr2:220656501	1.89314486886757e-05
Liver	eeQTL	Chr2:220662631	0.00103966131344425	Chr2:220638932	1.52128753753656e-05
Liver	eeQTL	Chr2:220662631	0.00103966131344425	Chr2:220642722	3.65958810502302e-09
Liver	eeQTL	Chr2:220662631	0.00103966131344425	Chr2:220656501	1.89314486886757e-05
Liver	eeQTL	Chr2:220662794	0.000438516861022032	Chr2:220638932	1.52128753753656e-05
Liver	eeQTL	Chr2:220662794	0.000438516861022032	Chr2:220642722	3.65958810502302e-09
Liver	eeQTL	Chr2:220662794	0.000438516861022032	Chr2:220656501	1.89314486886757e-05
Liver	eeQTL	Chr2:220662995	0.000275538765789635	Chr2:220638932	1.52128753753656e-05
Liver	eeQTL	Chr2:220662995	0.000275538765789635	Chr2:220642722	3.65958810502302e-09
Liver	eeQTL	Chr2:220662995	0.000275538765789635	Chr2:220656501	1.89314486886757e-05
Liver	eeQTL	Chr2:220663029	0.000438516861022032	Chr2:220638932	1.52128753753656e-05
Liver	eeQTL	Chr2:220663029	0.000438516861022032	Chr2:220642722	3.65958810502302e-09
Liver	eeQTL	Chr2:220663029	0.000438516861022032	Chr2:220656501	1.89314486886757e-05
Liver	eeQTL	Chr2:220663077	0.000438516861022032	Chr2:220638932	1.52128753753656e-05
Liver	eeQTL	Chr2:220663077	0.000438516861022032	Chr2:220642722	3.65958810502302e-09
Liver	eeQTL	Chr2:220663077	0.000438516861022032	Chr2:220656501	1.89314486886757e-05
Liver	eeQTL	Chr2:220663330	0.00231783027788121	Chr2:220638932	1.52128753753656e-05
Liver	eeQTL	Chr2:220663330	0.00231783027788121	Chr2:220642722	3.65958810502302e-09
Liver	eeQTL	Chr2:220663330	0.00231783027788121	Chr2:220656501	1.89314486886757e-05
Liver	eeQTL	Chr2:220663334	0.000275538765789635	Chr2:220638932	1.52128753753656e-05
Liver	eeQTL	Chr2:220663334	0.000275538765789635	Chr2:220642722	3.65958810502302e-09
Liver	eeQTL	Chr2:220663334	0.000275538765789635	Chr2:220656501	1.89314486886757e-05
Liver	eeQTL	Chr2:220663349	0.00231783027788121	Chr2:220638932	1.52128753753656e-05
Liver	eeQTL	Chr2:220663349	0.00231783027788121	Chr2:220642722	3.65958810502302e-09
Liver	eeQTL	Chr2:220663349	0.00231783027788121	Chr2:220656501	1.89314486886757e-05
Liver	eeQTL	Chr2:220663637	0.0094214086125372	Chr2:220638932	1.52128753753656e-05
Liver	eeQTL	Chr2:220663637	0.0094214086125372	Chr2:220642722	3.65958810502302e-09
Liver	eeQTL	Chr2:220663637	0.0094214086125372	Chr2:220656501	1.89314486886757e-05
Liver	eeQTL	Chr2:220664233	0.00590327745183895	Chr2:220642722	3.65958810502302e-09
Liver	eeQTL	Chr2:220664233	0.00590327745183895	Chr2:220656501	1.89314486886757e-05
Liver	eeQTL	Chr2:220665784	0.00758509095755879	Chr2:220642722	3.65958810502302e-09
Liver	eeQTL	Chr2:220665784	0.00758509095755879	Chr2:220656501	1.89314486886757e-05
Liver	eeQTL	Chr2:220667169	0.000810044181837328	Chr2:220642722	3.65958810502302e-09
Liver	eeQTL	Chr2:220667169	0.000810044181837328	Chr2:220656501	1.89314486886757e-05
Liver	eeQTL	Chr2:220667929	0.00758509095755879	Chr2:220656501	1.89314486886757e-05
Liver	eeQTL	Chr2:220668017	0.00758509095755879	Chr2:220656501	1.89314486886757e-05
Liver	eeQTL	Chr2:220668068	0.00758509095755879	Chr2:220656501	1.89314486886757e-05
Liver	eeQTL	Chr2:220668146	0.00758509095755879	Chr2:220656501	1.89314486886757e-05
Liver	eeQTL	Chr2:220668304	0.00758509095755879	Chr2:220656501	1.89314486886757e-05
Liver	eeQTL	Chr2:220668487	0.00758509095755879	Chr2:220656501	1.89314486886757e-05
Liver	eeQTL	Chr2:220668536	0.00758509095755879	Chr2:220656501	1.89314486886757e-05
Liver	eeQTL	Chr2:220668544	0.000275538765789635	Chr2:220656501	1.89314486886757e-05
Liver	eeQTL	Chr2:220668649	0.00758509095755879	Chr2:220656501	1.89314486886757e-05
Liver	eeQTL	Chr2:220668956	0.00758509095755879	Chr2:220656501	1.89314486886757e-05
Liver	eeQTL	Chr2:220669556	0.00758509095755879	Chr2:220656501	1.89314486886757e-05
Liver	eeQTL	Chr2:220669636	0.00758509095755879	Chr2:220656501	1.89314486886757e-05
Liver	eeQTL	Chr2:220669651	0.00758509095755879	Chr2:220656501	1.89314486886757e-05
Liver	eeQTL	Chr2:220669881	0.00758509095755879	Chr2:220656501	1.89314486886757e-05
Liver	eeQTL	Chr2:220669960	0.00758509095755879	Chr2:220656501	1.89314486886757e-05
Liver	eeQTL	Chr2:220670331	0.00758509095755879	Chr2:220656501	1.89314486886757e-05
Liver	eeQTL	Chr2:220670431	0.00758509095755879	Chr2:220656501	1.89314486886757e-05
Liver	eeQTL	Chr2:220670797	0.00758509095755879	Chr2:220656501	1.89314486886757e-05
Liver	eeQTL	Chr2:220671120	0.00758509095755879	Chr2:220656501	1.89314486886757e-05
Liver	eeQTL	Chr2:220671193	0.000275538765789635	Chr2:220656501	1.89314486886757e-05
Liver	eeQTL	Chr2:220671335	0.00758509095755879	Chr2:220656501	1.89314486886757e-05
Liver	eeQTL	Chr2:220671847	0.00758509095755879	Chr2:220656501	1.89314486886757e-05
Liver	eeQTL	Chr2:220671929	0.00758509095755879	Chr2:220656501	1.89314486886757e-05
Liver	eeQTL	Chr2:220671995	0.000275538765789635	Chr2:220656501	1.89314486886757e-05
Liver	eeQTL	Chr2:220672016	0.00758509095755879	Chr2:220656501	1.89314486886757e-05
Liver	eeQTL	Chr2:220672192	0.000275538765789635	Chr2:220656501	1.89314486886757e-05
Liver	eeQTL	Chr2:220672264	0.00426501140902265	Chr2:220656501	1.89314486886757e-05
Liver	eeQTL	Chr2:220672268	0.00758509095755879	Chr2:220656501	1.89314486886757e-05
Liver	eeQTL	Chr2:220672433	0.00758509095755879	Chr2:220656501	1.89314486886757e-05
Liver	eeQTL	Chr2:220673497	0.00609844039287012	Chr2:220656501	1.89314486886757e-05
Liver	eeQTL	Chr2:220673563	0.00758509095755879	Chr2:220656501	1.89314486886757e-05
Liver	eeQTL	Chr2:220673603	0.000275538765789635	Chr2:220656501	1.89314486886757e-05
Liver	eeQTL	Chr2:220673905	0.00758509095755879	Chr2:220656501	1.89314486886757e-05
Liver	eeQTL	Chr2:220674060	0.00758509095755879	Chr2:220656501	1.89314486886757e-05
Liver	eeQTL	Chr2:220674222	0.000438516861022032	Chr2:220656501	1.89314486886757e-05
Liver	eeQTL	Chr2:220674271	0.000438516861022032	Chr2:220656501	1.89314486886757e-05
Liver	eeQTL	Chr2:220674675	0.000275538765789635	Chr2:220656501	1.89314486886757e-05
Liver	eeQTL	Chr2:220674729	0.000275538765789635	Chr2:220656501	1.89314486886757e-05
Liver	eeQTL	Chr2:220674872	0.000275538765789635	Chr2:220656501	1.89314486886757e-05
Liver	eeQTL	Chr2:220675077	0.000275538765789635	Chr2:220656501	1.89314486886757e-05
Liver	eeQTL	Chr2:220675534	0.000275538765789635	Chr2:220656501	1.89314486886757e-05
Liver	eeQTL	Chr2:220675589	0.000275538765789635	Chr2:220656501	1.89314486886757e-05
Liver	eeQTL	Chr2:220675940	0.000752111650693259	Chr2:220656501	1.89314486886757e-05
Liver	eeQTL	Chr2:220676491	0.00225572938884484	Chr2:220656501	1.89314486886757e-05
Liver	eeQTL	Chr2:220677813	0.000275538765789635	Chr2:220656501	1.89314486886757e-05
Liver	eeQTL	Chr2:220748238	0.000203687769645225	Chr2:220748157	0.00291195435859728
Liver	eeQTL	Chr2:220761933	0.000203687769645225	Chr2:220748157	0.00291195435859728
Liver	eeQTL	Chr2:220762278	0.000203687769645225	Chr2:220748157	0.00291195435859728
Liver	eeQTL	Chr2:220957045	0.000203687769645225	Chr2:220972898	0.000973439574474924
Liver	eeQTL	Chr2:220971548	0.00703244622909984	Chr2:220972898	0.000973439574474924
Liver	eeQTL	Chr2:220971553	0.00703244622909984	Chr2:220972898	0.000973439574474924
Liver	eeQTL	Chr2:220978671	0.00764060362275807	Chr2:220972898	0.000973439574474924
Liver	eeQTL	Chr2:220981926	0.00883903914508216	Chr2:220972898	0.000973439574474924
Liver	eeQTL	Chr2:220982680	0.00883903914508216	Chr2:220972898	0.000973439574474924
Liver	eeQTL	Chr2:233649995	0.00201075387753921	Chr2:233659716	0.00268070997988333
Liver	eeQTL	Chr2:233655718	1.38495385731538e-05	Chr2:233659716	0.00268070997988333
Liver	eeQTL	Chr2:233669399	0.000394384192039323	Chr2:233659716	0.00268070997988333
Liver	eeQTL	Chr2:233670399	7.5569698509697e-05	Chr2:233659716	0.00268070997988333
Liver	eeQTL	Chr2:233671712	0.00116237050589813	Chr2:233659716	0.00268070997988333
Liver	eeQTL	Chr2:233673444	7.83036105903412e-06	Chr2:233659716	0.00268070997988333
Liver	eeQTL	Chr2:233676256	0.000338300615905542	Chr2:233659716	0.00268070997988333
Liver	eeQTL	Chr2:233676478	0.00116237050589813	Chr2:233659716	0.00268070997988333
Liver	eeQTL	Chr2:233677912	0.00116237050589813	Chr2:233659716	0.00268070997988333
Liver	eeQTL	Chr3:34106531	5.21283851485586e-07	Chr3:34092625	0.0024239568559321
Liver	eeQTL	Chr3:34107153	0.00765315827925955	Chr3:34092625	0.0024239568559321
Liver	eeQTL	Chr3:34107270	0.00765315827925955	Chr3:34092625	0.0024239568559321
Liver	eeQTL	Chr3:34107294	5.58101622139724e-09	Chr3:34092625	0.0024239568559321
Liver	eeQTL	Chr3:34110750	0.00765315827925955	Chr3:34092625	0.0024239568559321
Liver	eeQTL	Chr3:34110810	0.0014992704260148	Chr3:34092625	0.0024239568559321
Liver	eeQTL	Chr3:34111405	0.00765315827925955	Chr3:34092625	0.0024239568559321
Liver	eeQTL	Chr3:34113541	0.00158085559314459	Chr3:34092625	0.0024239568559321
Liver	eeQTL	Chr3:34113839	0.00909817281202248	Chr3:34092625	0.0024239568559321
Liver	eeQTL	Chr3:34115114	0.00765315827925955	Chr3:34092625	0.0024239568559321
Liver	eeQTL	Chr3:34115760	3.84786973916347e-07	Chr3:34092625	0.0024239568559321
Liver	eeQTL	Chr3:34116280	0.00765315827925955	Chr3:34092625	0.0024239568559321
Liver	eeQTL	Chr3:34117228	5.58101622139724e-09	Chr3:34092625	0.0024239568559321
Liver	eeQTL	Chr3:34117551	0.00045326375033323	Chr3:34092625	0.0024239568559321
Liver	eeQTL	Chr3:58295227	0.00673487083505409	Chr3:58315886	0.00471516363752811
Liver	eeQTL	Chr3:58307042	0.000640188678430708	Chr3:58315886	0.00471516363752811
Liver	eeQTL	Chr3:58308594	0.000640188678430708	Chr3:58315886	0.00471516363752811
Liver	eeQTL	Chr3:58308597	0.00178730805036338	Chr3:58315886	0.00471516363752811
Liver	eeQTL	Chr3:58309156	0.00309766745493343	Chr3:58315886	0.00471516363752811
Liver	eeQTL	Chr3:58313255	0.00178730805036338	Chr3:58315886	0.00471516363752811
Liver	eeQTL	Chr3:58313822	0.0039519041292824	Chr3:58315886	0.00471516363752811
Liver	eeQTL	Chr3:58315797	0.00491419130751402	Chr3:58315886	0.00471516363752811
Liver	eeQTL	Chr3:58317422	0.0039519041292824	Chr3:58315886	0.00471516363752811
Liver	eeQTL	Chr3:58319130	0.0039519041292824	Chr3:58315886	0.00471516363752811
Liver	eeQTL	Chr3:58319487	0.000190392722146859	Chr3:58315886	0.00471516363752811
Liver	eeQTL	Chr3:58319496	0.0039519041292824	Chr3:58315886	0.00471516363752811
Liver	eeQTL	Chr3:58319722	0.0039519041292824	Chr3:58315886	0.00471516363752811
Liver	eeQTL	Chr3:58320094	0.00637173387421538	Chr3:58315886	0.00471516363752811
Liver	eeQTL	Chr3:58320547	0.00527869482190297	Chr3:58315886	0.00471516363752811
Liver	eeQTL	Chr3:58321030	0.00621107500692893	Chr3:58315886	0.00471516363752811
Liver	eeQTL	Chr3:58321375	0.00621107500692893	Chr3:58315886	0.00471516363752811
Liver	eeQTL	Chr3:58321484	0.00621107500692893	Chr3:58315886	0.00471516363752811
Liver	eeQTL	Chr3:58322284	0.000136161982843048	Chr3:58315886	0.00471516363752811
Liver	eeQTL	Chr3:58322340	0.000136161982843048	Chr3:58315886	0.00471516363752811
Liver	eeQTL	Chr3:58322491	0.00621107500692893	Chr3:58315886	0.00471516363752811
Liver	eeQTL	Chr3:58324518	0.00572752127641294	Chr3:58315886	0.00471516363752811
Liver	eeQTL	Chr3:58325914	0.00227435856575931	Chr3:58315886	0.00471516363752811
Liver	eeQTL	Chr3:58326248	0.0026094832806793	Chr3:58315886	0.00471516363752811
Liver	eeQTL	Chr3:58328477	0.00725000508128343	Chr3:58315886	0.00471516363752811
Liver	eeQTL	Chr3:58328554	0.000701850959547487	Chr3:58315886	0.00471516363752811
Liver	eeQTL	Chr3:58329999	0.00725000508128343	Chr3:58315886	0.00471516363752811
Liver	eeQTL	Chr3:96371376	0.00548665153155779	Chr3:96377595	0.00111470350163068
Liver	eeQTL	Chr3:96371396	0.00302427318674629	Chr3:96377595	0.00111470350163068
Liver	eeQTL	Chr3:96371571	0.00548665153155779	Chr3:96377595	0.00111470350163068
Liver	eeQTL	Chr3:96371596	0.00539053165424962	Chr3:96377595	0.00111470350163068
Liver	eeQTL	Chr3:96371980	0.000373525168291297	Chr3:96377595	0.00111470350163068
Liver	eeQTL	Chr3:96372623	0.000373525168291297	Chr3:96377595	0.00111470350163068
Liver	eeQTL	Chr3:96372644	0.00709540090187975	Chr3:96377595	0.00111470350163068
Liver	eeQTL	Chr3:96373911	0.00539053165424962	Chr3:96377595	0.00111470350163068
Liver	eeQTL	Chr3:96373921	0.00539053165424962	Chr3:96377595	0.00111470350163068
Liver	eeQTL	Chr3:96374168	3.83255026548018e-05	Chr3:96377595	0.00111470350163068
Liver	eeQTL	Chr3:96374611	0.00539053165424962	Chr3:96377595	0.00111470350163068
Liver	eeQTL	Chr3:96374739	0.00539053165424962	Chr3:96377595	0.00111470350163068
Liver	eeQTL	Chr3:96374778	0.000373525168291297	Chr3:96377595	0.00111470350163068
Liver	eeQTL	Chr3:96374817	0.00539053165424962	Chr3:96377595	0.00111470350163068
Liver	eeQTL	Chr3:96375149	0.00539053165424962	Chr3:96377595	0.00111470350163068
Liver	eeQTL	Chr3:96375786	0.00539053165424962	Chr3:96377595	0.00111470350163068
Liver	eeQTL	Chr3:96375840	0.00539053165424962	Chr3:96377595	0.00111470350163068
Liver	eeQTL	Chr3:96375952	0.00539053165424962	Chr3:96377595	0.00111470350163068
Liver	eeQTL	Chr3:96376272	0.00539053165424962	Chr3:96377595	0.00111470350163068
Liver	eeQTL	Chr3:96377079	5.05462804801172e-05	Chr3:96377595	0.00111470350163068
Liver	eeQTL	Chr3:96377120	0.000373525168291297	Chr3:96377595	0.00111470350163068
Liver	eeQTL	Chr3:96377595	5.05462804801172e-05	Chr3:96377595	0.00111470350163068
Liver	eeQTL	Chr3:96379291	0.00158507210384081	Chr3:96377595	0.00111470350163068
Liver	eeQTL	Chr3:96379769	3.4372552580325e-05	Chr3:96377595	0.00111470350163068
Liver	eeQTL	Chr3:96380389	9.10232398436247e-07	Chr3:96377595	0.00111470350163068
Liver	eeQTL	Chr3:96380901	0.000248299707464798	Chr3:96377595	0.00111470350163068
Liver	eeQTL	Chr3:96381144	0.000248299707464798	Chr3:96377595	0.00111470350163068
Liver	eeQTL	Chr3:96381360	1.2819137323116e-05	Chr3:96377595	0.00111470350163068
Liver	eeQTL	Chr3:96381924	0.000248299707464798	Chr3:96377595	0.00111470350163068
Liver	eeQTL	Chr3:96382245	0.000248299707464798	Chr3:96377595	0.00111470350163068
Liver	eeQTL	Chr3:96382451	0.000248299707464798	Chr3:96377595	0.00111470350163068
Liver	eeQTL	Chr3:96382734	0.000248299707464798	Chr3:96377595	0.00111470350163068
Liver	eeQTL	Chr3:96382776	0.00348069368489992	Chr3:96377595	0.00111470350163068
Liver	eeQTL	Chr3:96382974	0.00348069368489992	Chr3:96377595	0.00111470350163068
Liver	eeQTL	Chr3:96383217	0.000248299707464798	Chr3:96377595	0.00111470350163068
Liver	eeQTL	Chr3:96383911	0.000632400262233597	Chr3:96377595	0.00111470350163068
Liver	eeQTL	Chr3:96383930	0.000373525168291297	Chr3:96377595	0.00111470350163068
Liver	eeQTL	Chr3:96384137	0.000373525168291297	Chr3:96377595	0.00111470350163068
Liver	eeQTL	Chr3:96384778	0.000767503964886236	Chr3:96377595	0.00111470350163068
Liver	eeQTL	Chr3:96385001	0.000373525168291297	Chr3:96377595	0.00111470350163068
Liver	eeQTL	Chr3:96385331	0.000373525168291297	Chr3:96377595	0.00111470350163068
Liver	eeQTL	Chr3:96385579	9.10232398436247e-07	Chr3:96377595	0.00111470350163068
Liver	eeQTL	Chr3:96385795	0.000373525168291297	Chr3:96377595	0.00111470350163068
Liver	eeQTL	Chr3:96385820	3.83255026548018e-05	Chr3:96377595	0.00111470350163068
Liver	eeQTL	Chr3:96386577	0.000165382973953113	Chr3:96377595	0.00111470350163068
Liver	eeQTL	Chr3:96386697	0.000373525168291297	Chr3:96377595	0.00111470350163068
Liver	eeQTL	Chr3:96387094	3.83255026548018e-05	Chr3:96377595	0.00111470350163068
Liver	eeQTL	Chr3:96389699	0.00737222105910769	Chr3:96377595	0.00111470350163068
Liver	eeQTL	Chr3:96390235	0.00303108976945275	Chr3:96377595	0.00111470350163068
Liver	eeQTL	Chr3:96390582	0.000165382973953113	Chr3:96377595	0.00111470350163068
Liver	eeQTL	Chr3:96391453	0.000165382973953113	Chr3:96377595	0.00111470350163068
Liver	eeQTL	Chr3:96392467	0.00366655917086308	Chr3:96377595	0.00111470350163068
Liver	eeQTL	Chr3:96393915	0.000165382973953113	Chr3:96377595	0.00111470350163068
Liver	eeQTL	Chr3:96394125	0.000165382973953113	Chr3:96377595	0.00111470350163068
Liver	eeQTL	Chr3:96394368	9.10232398436247e-07	Chr3:96377595	0.00111470350163068
Liver	eeQTL	Chr3:96395167	9.10232398436247e-07	Chr3:96377595	0.00111470350163068
Liver	eeQTL	Chr3:96396654	0.00434102526300676	Chr3:96377595	0.00111470350163068
Liver	eeQTL	Chr3:96399649	9.74049359013594e-05	Chr3:96377595	0.00111470350163068
Liver	eeQTL	Chr3:96399894	5.90573856715921e-07	Chr3:96377595	0.00111470350163068
Liver	eeQTL	Chr3:96401347	5.90573856715921e-07	Chr3:96377595	0.00111470350163068
Liver	eeQTL	Chr3:96401565	5.90573856715921e-07	Chr3:96377595	0.00111470350163068
Liver	eeQTL	Chr3:96401851	2.31915402214237e-05	Chr3:96377595	0.00111470350163068
Liver	eeQTL	Chr3:96401868	6.77525696944326e-05	Chr3:96377595	0.00111470350163068
Liver	eeQTL	Chr3:96402006	3.35639961946162e-06	Chr3:96377595	0.00111470350163068
Liver	eeQTL	Chr3:179561751	0.00847165229575062	Chr3:179586586	0.00745786275960126
Liver	eeQTL	Chr3:179563840	0.00965024226063009	Chr3:179586586	0.00745786275960126
Liver	eeQTL	Chr3:179565048	0.00965024226063009	Chr3:179586586	0.00745786275960126
Liver	eeQTL	Chr3:179565825	0.00965024226063009	Chr3:179586586	0.00745786275960126
Liver	eeQTL	Chr3:179565840	0.00965024226063009	Chr3:179586586	0.00745786275960126
Liver	eeQTL	Chr3:179573442	0.00965024226063009	Chr3:179586586	0.00745786275960126
Liver	eeQTL	Chr3:179579099	0.00965024226063009	Chr3:179586586	0.00745786275960126
Liver	eeQTL	Chr3:179590668	0.00965024226063009	Chr3:179586586	0.00745786275960126
Liver	eeQTL	Chr3:179594900	0.00965024226063009	Chr3:179586586	0.00745786275960126
Liver	eeQTL	Chr4:15592325	0.00836227528508262	Chr4:15597091	0.00410955390023403
Liver	eeQTL	Chr4:15592560	0.00836227528508262	Chr4:15597091	0.00410955390023403
Liver	eeQTL	Chr4:15592590	0.00836227528508262	Chr4:15597091	0.00410955390023403
Liver	eeQTL	Chr4:15592594	0.00836227528508262	Chr4:15597091	0.00410955390023403
Liver	eeQTL	Chr4:15593229	0.00445462205963693	Chr4:15597091	0.00410955390023403
Liver	eeQTL	Chr4:15593639	0.00788614993244873	Chr4:15597091	0.00410955390023403
Liver	eeQTL	Chr4:15595399	0.00668391921023595	Chr4:15597091	0.00410955390023403
Liver	eeQTL	Chr4:15602657	0.00191850984280365	Chr4:15597091	0.00410955390023403
Liver	eeQTL	Chr4:15602671	0.00191850984280365	Chr4:15597091	0.00410955390023403
Liver	eeQTL	Chr4:15602708	0.00784797797842177	Chr4:15597091	0.00410955390023403
Liver	eeQTL	Chr4:15602735	0.00191850984280365	Chr4:15597091	0.00410955390023403
Liver	eeQTL	Chr4:15602866	0.00784797797842177	Chr4:15597091	0.00410955390023403
Liver	eeQTL	Chr4:15603018	0.00191850984280365	Chr4:15597091	0.00410955390023403
Liver	eeQTL	Chr4:15603377	0.00784797797842177	Chr4:15597091	0.00410955390023403
Liver	eeQTL	Chr4:15603476	0.00784797797842177	Chr4:15597091	0.00410955390023403
Liver	eeQTL	Chr4:15603487	0.00784797797842177	Chr4:15597091	0.00410955390023403
Liver	eeQTL	Chr4:15603613	0.00191850984280365	Chr4:15597091	0.00410955390023403
Liver	eeQTL	Chr4:15603698	0.00380114911181356	Chr4:15597091	0.00410955390023403
Liver	eeQTL	Chr4:15603789	0.00269895397362701	Chr4:15597091	0.00410955390023403
Liver	eeQTL	Chr4:15604001	0.00380114911181356	Chr4:15597091	0.00410955390023403
Liver	eeQTL	Chr4:15604761	0.00784797797842177	Chr4:15597091	0.00410955390023403
Liver	eeQTL	Chr4:15605350	0.00380114911181356	Chr4:15597091	0.00410955390023403
Liver	eeQTL	Chr4:15605496	0.00380114911181356	Chr4:15597091	0.00410955390023403
Liver	eeQTL	Chr4:70225113	0.00314329203107617	Chr4:70246469	0.00556739307010303
Liver	eeQTL	Chr4:70225167	0.00314329203107617	Chr4:70246469	0.00556739307010303
Liver	eeQTL	Chr4:70234268	0.00228735538741149	Chr4:70246469	0.00556739307010303
Liver	eeQTL	Chr4:70262057	0.0032164710481583	Chr4:70246469	0.00556739307010303
Liver	eeQTL	Chr4:70262651	0.0032164710481583	Chr4:70246469	0.00556739307010303
Liver	eeQTL	Chr4:70264491	0.0032164710481583	Chr4:70246469	0.00556739307010303
Liver	eeQTL	Chr5:9431766	9.62513453634552e-05	Chr5:9456675	0.00709924540328564
Liver	eeQTL	Chr5:9431775	0.000495570982802458	Chr5:9456675	0.00709924540328564
Liver	eeQTL	Chr5:9432245	0.000301331311390891	Chr5:9456675	0.00709924540328564
Liver	eeQTL	Chr5:9432247	0.000186827453594473	Chr5:9456675	0.00709924540328564
Liver	eeQTL	Chr5:9432337	0.000186827453594473	Chr5:9456675	0.00709924540328564
Liver	eeQTL	Chr5:9432360	0.000186827453594473	Chr5:9456675	0.00709924540328564
Liver	eeQTL	Chr5:9432384	0.000186827453594473	Chr5:9456675	0.00709924540328564
Liver	eeQTL	Chr5:9432402	0.000186827453594473	Chr5:9456675	0.00709924540328564
Liver	eeQTL	Chr5:9432452	0.000186827453594473	Chr5:9456675	0.00709924540328564
Liver	eeQTL	Chr5:9432559	1.22897179524799e-05	Chr5:9456675	0.00709924540328564
Liver	eeQTL	Chr5:9432575	0.000186827453594473	Chr5:9456675	0.00709924540328564
Liver	eeQTL	Chr5:9432618	1.22897179524799e-05	Chr5:9456675	0.00709924540328564
Liver	eeQTL	Chr5:9432625	0.000186827453594473	Chr5:9456675	0.00709924540328564
Liver	eeQTL	Chr5:9432709	1.22897179524799e-05	Chr5:9456675	0.00709924540328564
Liver	eeQTL	Chr5:9433308	3.85893806578095e-06	Chr5:9456675	0.00709924540328564
Liver	eeQTL	Chr5:9433332	0.000733236152856264	Chr5:9456675	0.00709924540328564
Liver	eeQTL	Chr5:9433474	0.000154851066761988	Chr5:9456675	0.00709924540328564
Liver	eeQTL	Chr5:9433540	2.3251776716348e-07	Chr5:9456675	0.00709924540328564
Liver	eeQTL	Chr5:9433674	0.000125922356702253	Chr5:9456675	0.00709924540328564
Liver	eeQTL	Chr5:9438910	9.73062966483468e-05	Chr5:9456675	0.00709924540328564
Liver	eeQTL	Chr5:9438910	9.73062966483468e-05	Chr5:9460224	0.00711929236896588
Liver	eeQTL	Chr5:9439377	0.000260190559897058	Chr5:9456675	0.00709924540328564
Liver	eeQTL	Chr5:9439377	0.000260190559897058	Chr5:9460224	0.00711929236896588
Liver	eeQTL	Chr5:9439538	0.000260190559897058	Chr5:9456675	0.00709924540328564
Liver	eeQTL	Chr5:9439538	0.000260190559897058	Chr5:9460224	0.00711929236896588
Liver	eeQTL	Chr5:9439569	0.000260190559897058	Chr5:9456675	0.00709924540328564
Liver	eeQTL	Chr5:9439569	0.000260190559897058	Chr5:9460224	0.00711929236896588
Liver	eeQTL	Chr5:9439601	9.66029702435133e-06	Chr5:9456675	0.00709924540328564
Liver	eeQTL	Chr5:9439601	9.66029702435133e-06	Chr5:9460224	0.00711929236896588
Liver	eeQTL	Chr5:9439741	0.000338011173951684	Chr5:9456675	0.00709924540328564
Liver	eeQTL	Chr5:9439741	0.000338011173951684	Chr5:9460224	0.00711929236896588
Liver	eeQTL	Chr5:9439747	0.000836620592474404	Chr5:9456675	0.00709924540328564
Liver	eeQTL	Chr5:9439747	0.000836620592474404	Chr5:9460224	0.00711929236896588
Liver	eeQTL	Chr5:9440028	8.49301882325588e-07	Chr5:9456675	0.00709924540328564
Liver	eeQTL	Chr5:9440028	8.49301882325588e-07	Chr5:9460224	0.00711929236896588
Liver	eeQTL	Chr5:9440166	8.49301882325588e-07	Chr5:9456675	0.00709924540328564
Liver	eeQTL	Chr5:9440166	8.49301882325588e-07	Chr5:9460224	0.00711929236896588
Liver	eeQTL	Chr5:9440173	3.34907945024253e-06	Chr5:9456675	0.00709924540328564
Liver	eeQTL	Chr5:9440173	3.34907945024253e-06	Chr5:9460224	0.00711929236896588
Liver	eeQTL	Chr5:9440412	0.000311471894630567	Chr5:9456675	0.00709924540328564
Liver	eeQTL	Chr5:9440412	0.000311471894630567	Chr5:9460224	0.00711929236896588
Liver	eeQTL	Chr5:9440591	1.81579148033996e-07	Chr5:9456675	0.00709924540328564
Liver	eeQTL	Chr5:9440591	1.81579148033996e-07	Chr5:9460224	0.00711929236896588
Liver	eeQTL	Chr5:9440818	8.49301882325588e-07	Chr5:9456675	0.00709924540328564
Liver	eeQTL	Chr5:9440818	8.49301882325588e-07	Chr5:9460224	0.00711929236896588
Liver	eeQTL	Chr5:9441538	1.81579148033996e-07	Chr5:9456675	0.00709924540328564
Liver	eeQTL	Chr5:9441538	1.81579148033996e-07	Chr5:9460224	0.00711929236896588
Liver	eeQTL	Chr5:9441857	9.66029702435133e-06	Chr5:9456675	0.00709924540328564
Liver	eeQTL	Chr5:9441857	9.66029702435133e-06	Chr5:9460224	0.00711929236896588
Liver	eeQTL	Chr5:9441978	0.000260190559897058	Chr5:9456675	0.00709924540328564
Liver	eeQTL	Chr5:9441978	0.000260190559897058	Chr5:9460224	0.00711929236896588
Liver	eeQTL	Chr5:9442095	1.81579148033996e-07	Chr5:9456675	0.00709924540328564
Liver	eeQTL	Chr5:9442095	1.81579148033996e-07	Chr5:9460224	0.00711929236896588
Liver	eeQTL	Chr5:9442486	1.81579148033996e-07	Chr5:9456675	0.00709924540328564
Liver	eeQTL	Chr5:9442486	1.81579148033996e-07	Chr5:9460224	0.00711929236896588
Liver	eeQTL	Chr5:9442595	1.81579148033996e-07	Chr5:9456675	0.00709924540328564
Liver	eeQTL	Chr5:9442595	1.81579148033996e-07	Chr5:9460224	0.00711929236896588
Liver	eeQTL	Chr5:9442780	1.81579148033996e-07	Chr5:9456675	0.00709924540328564
Liver	eeQTL	Chr5:9442780	1.81579148033996e-07	Chr5:9460224	0.00711929236896588
Liver	eeQTL	Chr5:9442893	0.000260190559897058	Chr5:9456675	0.00709924540328564
Liver	eeQTL	Chr5:9442893	0.000260190559897058	Chr5:9460224	0.00711929236896588
Liver	eeQTL	Chr5:9442924	1.81579148033996e-07	Chr5:9456675	0.00709924540328564
Liver	eeQTL	Chr5:9442924	1.81579148033996e-07	Chr5:9460224	0.00711929236896588
Liver	eeQTL	Chr5:9442954	1.81579148033996e-07	Chr5:9456675	0.00709924540328564
Liver	eeQTL	Chr5:9442954	1.81579148033996e-07	Chr5:9460224	0.00711929236896588
Liver	eeQTL	Chr5:9443974	9.66029702435133e-06	Chr5:9456675	0.00709924540328564
Liver	eeQTL	Chr5:9443974	9.66029702435133e-06	Chr5:9460224	0.00711929236896588
Liver	eeQTL	Chr5:9444300	0.000158202280132179	Chr5:9456675	0.00709924540328564
Liver	eeQTL	Chr5:9444300	0.000158202280132179	Chr5:9460224	0.00711929236896588
Liver	eeQTL	Chr5:9444885	0.000311471894630567	Chr5:9456675	0.00709924540328564
Liver	eeQTL	Chr5:9444885	0.000311471894630567	Chr5:9460224	0.00711929236896588
Liver	eeQTL	Chr5:9445694	9.66029702435133e-06	Chr5:9456675	0.00709924540328564
Liver	eeQTL	Chr5:9445694	9.66029702435133e-06	Chr5:9460224	0.00711929236896588
Liver	eeQTL	Chr5:9446119	0.000713104882419284	Chr5:9456675	0.00709924540328564
Liver	eeQTL	Chr5:9446119	0.000713104882419284	Chr5:9460224	0.00711929236896588
Liver	eeQTL	Chr5:9446230	0.00746639745749808	Chr5:9456675	0.00709924540328564
Liver	eeQTL	Chr5:9446230	0.00746639745749808	Chr5:9460224	0.00711929236896588
Liver	eeQTL	Chr5:9446257	0.000128757715915773	Chr5:9456675	0.00709924540328564
Liver	eeQTL	Chr5:9446257	0.000128757715915773	Chr5:9460224	0.00711929236896588
Liver	eeQTL	Chr5:9446283	9.64660537197631e-05	Chr5:9456675	0.00709924540328564
Liver	eeQTL	Chr5:9446283	9.64660537197631e-05	Chr5:9460224	0.00711929236896588
Liver	eeQTL	Chr5:9446358	0.000260190559897058	Chr5:9456675	0.00709924540328564
Liver	eeQTL	Chr5:9446358	0.000260190559897058	Chr5:9460224	0.00711929236896588
Liver	eeQTL	Chr5:9448480	1.57766049878982e-06	Chr5:9456675	0.00709924540328564
Liver	eeQTL	Chr5:9448480	1.57766049878982e-06	Chr5:9460224	0.00711929236896588
Liver	eeQTL	Chr5:9448589	1.57766049878982e-06	Chr5:9456675	0.00709924540328564
Liver	eeQTL	Chr5:9448589	1.57766049878982e-06	Chr5:9460224	0.00711929236896588
Liver	eeQTL	Chr5:9448981	0.000718944194393822	Chr5:9456675	0.00709924540328564
Liver	eeQTL	Chr5:9448981	0.000718944194393822	Chr5:9460224	0.00711929236896588
Liver	eeQTL	Chr5:9449636	0.00093405634703325	Chr5:9456675	0.00709924540328564
Liver	eeQTL	Chr5:9449636	0.00093405634703325	Chr5:9460224	0.00711929236896588
Liver	eeQTL	Chr5:9450587	0.00277696775955024	Chr5:9456675	0.00709924540328564
Liver	eeQTL	Chr5:9450587	0.00277696775955024	Chr5:9460224	0.00711929236896588
Liver	eeQTL	Chr5:9450750	0.000157816185405141	Chr5:9456675	0.00709924540328564
Liver	eeQTL	Chr5:9450750	0.000157816185405141	Chr5:9460224	0.00711929236896588
Liver	eeQTL	Chr5:9450861	9.93447573516092e-08	Chr5:9456675	0.00709924540328564
Liver	eeQTL	Chr5:9450861	9.93447573516092e-08	Chr5:9460224	0.00711929236896588
Liver	eeQTL	Chr5:9450960	0.00930560558048927	Chr5:9456675	0.00709924540328564
Liver	eeQTL	Chr5:9450960	0.00930560558048927	Chr5:9460224	0.00711929236896588
Liver	eeQTL	Chr5:9450971	1.96028541784436e-05	Chr5:9456675	0.00709924540328564
Liver	eeQTL	Chr5:9450971	1.96028541784436e-05	Chr5:9460224	0.00711929236896588
Liver	eeQTL	Chr5:9451391	7.06171042537075e-08	Chr5:9456675	0.00709924540328564
Liver	eeQTL	Chr5:9451391	7.06171042537075e-08	Chr5:9460224	0.00711929236896588
Liver	eeQTL	Chr5:9451566	5.96600066083362e-06	Chr5:9456675	0.00709924540328564
Liver	eeQTL	Chr5:9451566	5.96600066083362e-06	Chr5:9460224	0.00711929236896588
Liver	eeQTL	Chr5:9451820	3.543364086335e-07	Chr5:9456675	0.00709924540328564
Liver	eeQTL	Chr5:9451820	3.543364086335e-07	Chr5:9460224	0.00711929236896588
Liver	eeQTL	Chr5:9451892	2.88105070805477e-08	Chr5:9456675	0.00709924540328564
Liver	eeQTL	Chr5:9451892	2.88105070805477e-08	Chr5:9460224	0.00711929236896588
Liver	eeQTL	Chr5:9452894	2.98217883731398e-06	Chr5:9456675	0.00709924540328564
Liver	eeQTL	Chr5:9452894	2.98217883731398e-06	Chr5:9460224	0.00711929236896588
Liver	eeQTL	Chr5:9453865	3.30931538812587e-06	Chr5:9456675	0.00709924540328564
Liver	eeQTL	Chr5:9453865	3.30931538812587e-06	Chr5:9460224	0.00711929236896588
Liver	eeQTL	Chr5:9453903	3.30931538812587e-06	Chr5:9456675	0.00709924540328564
Liver	eeQTL	Chr5:9453903	3.30931538812587e-06	Chr5:9460224	0.00711929236896588
Liver	eeQTL	Chr5:9453982	0.00143722060534505	Chr5:9456675	0.00709924540328564
Liver	eeQTL	Chr5:9453982	0.00143722060534505	Chr5:9460224	0.00711929236896588
Liver	eeQTL	Chr5:9453990	3.30931538812587e-06	Chr5:9456675	0.00709924540328564
Liver	eeQTL	Chr5:9453990	3.30931538812587e-06	Chr5:9460224	0.00711929236896588
Liver	eeQTL	Chr5:9454018	9.68891580098092e-06	Chr5:9456675	0.00709924540328564
Liver	eeQTL	Chr5:9454018	9.68891580098092e-06	Chr5:9460224	0.00711929236896588
Liver	eeQTL	Chr5:9454031	0.00143722060534505	Chr5:9456675	0.00709924540328564
Liver	eeQTL	Chr5:9454031	0.00143722060534505	Chr5:9460224	0.00711929236896588
Liver	eeQTL	Chr5:9454088	9.68891580098092e-06	Chr5:9456675	0.00709924540328564
Liver	eeQTL	Chr5:9454088	9.68891580098092e-06	Chr5:9460224	0.00711929236896588
Liver	eeQTL	Chr5:9454154	3.30931538812587e-06	Chr5:9456675	0.00709924540328564
Liver	eeQTL	Chr5:9454154	3.30931538812587e-06	Chr5:9460224	0.00711929236896588
Liver	eeQTL	Chr5:9454210	0.00143722060534505	Chr5:9456675	0.00709924540328564
Liver	eeQTL	Chr5:9454210	0.00143722060534505	Chr5:9460224	0.00711929236896588
Liver	eeQTL	Chr5:9454374	3.30931538812587e-06	Chr5:9456675	0.00709924540328564
Liver	eeQTL	Chr5:9454374	3.30931538812587e-06	Chr5:9460224	0.00711929236896588
Liver	eeQTL	Chr5:9454433	0.000304282079313058	Chr5:9456675	0.00709924540328564
Liver	eeQTL	Chr5:9454433	0.000304282079313058	Chr5:9460224	0.00711929236896588
Liver	eeQTL	Chr5:9454477	3.30931538812587e-06	Chr5:9456675	0.00709924540328564
Liver	eeQTL	Chr5:9454477	3.30931538812587e-06	Chr5:9460224	0.00711929236896588
Liver	eeQTL	Chr5:9454557	3.30931538812587e-06	Chr5:9456675	0.00709924540328564
Liver	eeQTL	Chr5:9454557	3.30931538812587e-06	Chr5:9460224	0.00711929236896588
Liver	eeQTL	Chr5:9454700	4.84319013990414e-06	Chr5:9456675	0.00709924540328564
Liver	eeQTL	Chr5:9454700	4.84319013990414e-06	Chr5:9460224	0.00711929236896588
Liver	eeQTL	Chr5:9454720	0.00262352214864086	Chr5:9456675	0.00709924540328564
Liver	eeQTL	Chr5:9454720	0.00262352214864086	Chr5:9460224	0.00711929236896588
Liver	eeQTL	Chr5:9454832	3.30931538812587e-06	Chr5:9456675	0.00709924540328564
Liver	eeQTL	Chr5:9454832	3.30931538812587e-06	Chr5:9460224	0.00711929236896588
Liver	eeQTL	Chr5:9454843	3.30931538812587e-06	Chr5:9456675	0.00709924540328564
Liver	eeQTL	Chr5:9454843	3.30931538812587e-06	Chr5:9460224	0.00711929236896588
Liver	eeQTL	Chr5:9454864	3.30931538812587e-06	Chr5:9456675	0.00709924540328564
Liver	eeQTL	Chr5:9454864	3.30931538812587e-06	Chr5:9460224	0.00711929236896588
Liver	eeQTL	Chr5:9454912	0.000820572001470192	Chr5:9456675	0.00709924540328564
Liver	eeQTL	Chr5:9454912	0.000820572001470192	Chr5:9460224	0.00711929236896588
Liver	eeQTL	Chr5:9455022	3.30931538812587e-06	Chr5:9456675	0.00709924540328564
Liver	eeQTL	Chr5:9455022	3.30931538812587e-06	Chr5:9460224	0.00711929236896588
Liver	eeQTL	Chr5:9455094	3.30931538812587e-06	Chr5:9456675	0.00709924540328564
Liver	eeQTL	Chr5:9455094	3.30931538812587e-06	Chr5:9460224	0.00711929236896588
Liver	eeQTL	Chr5:9455137	0.00262352214864086	Chr5:9456675	0.00709924540328564
Liver	eeQTL	Chr5:9455137	0.00262352214864086	Chr5:9460224	0.00711929236896588
Liver	eeQTL	Chr5:9455148	3.30931538812587e-06	Chr5:9456675	0.00709924540328564
Liver	eeQTL	Chr5:9455148	3.30931538812587e-06	Chr5:9460224	0.00711929236896588
Liver	eeQTL	Chr5:9455199	3.30931538812587e-06	Chr5:9456675	0.00709924540328564
Liver	eeQTL	Chr5:9455199	3.30931538812587e-06	Chr5:9460224	0.00711929236896588
Liver	eeQTL	Chr5:9455241	4.84319013990414e-06	Chr5:9456675	0.00709924540328564
Liver	eeQTL	Chr5:9455241	4.84319013990414e-06	Chr5:9460224	0.00711929236896588
Liver	eeQTL	Chr5:9455288	3.30931538812587e-06	Chr5:9456675	0.00709924540328564
Liver	eeQTL	Chr5:9455288	3.30931538812587e-06	Chr5:9460224	0.00711929236896588
Liver	eeQTL	Chr5:9455326	0.00262352214864086	Chr5:9456675	0.00709924540328564
Liver	eeQTL	Chr5:9455326	0.00262352214864086	Chr5:9460224	0.00711929236896588
Liver	eeQTL	Chr5:9455439	4.84319013990414e-06	Chr5:9456675	0.00709924540328564
Liver	eeQTL	Chr5:9455439	4.84319013990414e-06	Chr5:9460224	0.00711929236896588
Liver	eeQTL	Chr5:9455446	0.00262352214864086	Chr5:9456675	0.00709924540328564
Liver	eeQTL	Chr5:9455446	0.00262352214864086	Chr5:9460224	0.00711929236896588
Liver	eeQTL	Chr5:9455504	0.00262352214864086	Chr5:9456675	0.00709924540328564
Liver	eeQTL	Chr5:9455504	0.00262352214864086	Chr5:9460224	0.00711929236896588
Liver	eeQTL	Chr5:9455559	0.00262352214864086	Chr5:9456675	0.00709924540328564
Liver	eeQTL	Chr5:9455559	0.00262352214864086	Chr5:9460224	0.00711929236896588
Liver	eeQTL	Chr5:9455618	0.00262352214864086	Chr5:9456675	0.00709924540328564
Liver	eeQTL	Chr5:9455618	0.00262352214864086	Chr5:9460224	0.00711929236896588
Liver	eeQTL	Chr5:9455666	5.36873418517516e-07	Chr5:9456675	0.00709924540328564
Liver	eeQTL	Chr5:9455666	5.36873418517516e-07	Chr5:9460224	0.00711929236896588
Liver	eeQTL	Chr5:9455880	5.36873418517516e-07	Chr5:9456675	0.00709924540328564
Liver	eeQTL	Chr5:9455880	5.36873418517516e-07	Chr5:9460224	0.00711929236896588
Liver	eeQTL	Chr5:9455922	5.36873418517516e-07	Chr5:9456675	0.00709924540328564
Liver	eeQTL	Chr5:9455922	5.36873418517516e-07	Chr5:9460224	0.00711929236896588
Liver	eeQTL	Chr5:9455932	3.30931538812587e-06	Chr5:9456675	0.00709924540328564
Liver	eeQTL	Chr5:9455932	3.30931538812587e-06	Chr5:9460224	0.00711929236896588
Liver	eeQTL	Chr5:9455952	0.00262352214864086	Chr5:9456675	0.00709924540328564
Liver	eeQTL	Chr5:9455952	0.00262352214864086	Chr5:9460224	0.00711929236896588
Liver	eeQTL	Chr5:9456020	4.84319013990414e-06	Chr5:9456675	0.00709924540328564
Liver	eeQTL	Chr5:9456020	4.84319013990414e-06	Chr5:9460224	0.00711929236896588
Liver	eeQTL	Chr5:9456072	4.84319013990414e-06	Chr5:9456675	0.00709924540328564
Liver	eeQTL	Chr5:9456072	4.84319013990414e-06	Chr5:9460224	0.00711929236896588
Liver	eeQTL	Chr5:9456077	4.84319013990414e-06	Chr5:9456675	0.00709924540328564
Liver	eeQTL	Chr5:9456077	4.84319013990414e-06	Chr5:9460224	0.00711929236896588
Liver	eeQTL	Chr5:9456089	4.84319013990414e-06	Chr5:9456675	0.00709924540328564
Liver	eeQTL	Chr5:9456089	4.84319013990414e-06	Chr5:9460224	0.00711929236896588
Liver	eeQTL	Chr5:9456098	4.84319013990414e-06	Chr5:9456675	0.00709924540328564
Liver	eeQTL	Chr5:9456098	4.84319013990414e-06	Chr5:9460224	0.00711929236896588
Liver	eeQTL	Chr5:9456105	3.30931538812587e-06	Chr5:9456675	0.00709924540328564
Liver	eeQTL	Chr5:9456105	3.30931538812587e-06	Chr5:9460224	0.00711929236896588
Liver	eeQTL	Chr5:9456138	2.03402837338845e-06	Chr5:9456675	0.00709924540328564
Liver	eeQTL	Chr5:9456138	2.03402837338845e-06	Chr5:9460224	0.00711929236896588
Liver	eeQTL	Chr5:9456318	4.84319013990414e-06	Chr5:9456675	0.00709924540328564
Liver	eeQTL	Chr5:9456318	4.84319013990414e-06	Chr5:9460224	0.00711929236896588
Liver	eeQTL	Chr5:9456415	2.40356785597657e-05	Chr5:9456675	0.00709924540328564
Liver	eeQTL	Chr5:9456415	2.40356785597657e-05	Chr5:9460224	0.00711929236896588
Liver	eeQTL	Chr5:9456474	0.00143722060534505	Chr5:9456675	0.00709924540328564
Liver	eeQTL	Chr5:9456474	0.00143722060534505	Chr5:9460224	0.00711929236896588
Liver	eeQTL	Chr5:9456499	0.00143722060534505	Chr5:9456675	0.00709924540328564
Liver	eeQTL	Chr5:9456499	0.00143722060534505	Chr5:9460224	0.00711929236896588
Liver	eeQTL	Chr5:9456504	4.84319013990414e-06	Chr5:9456675	0.00709924540328564
Liver	eeQTL	Chr5:9456504	4.84319013990414e-06	Chr5:9460224	0.00711929236896588
Liver	eeQTL	Chr5:9456576	4.84319013990414e-06	Chr5:9456675	0.00709924540328564
Liver	eeQTL	Chr5:9456576	4.84319013990414e-06	Chr5:9460224	0.00711929236896588
Liver	eeQTL	Chr5:9456675	3.30931538812587e-06	Chr5:9456675	0.00709924540328564
Liver	eeQTL	Chr5:9456675	3.30931538812587e-06	Chr5:9460224	0.00711929236896588
Liver	eeQTL	Chr5:9456685	3.30931538812587e-06	Chr5:9456675	0.00709924540328564
Liver	eeQTL	Chr5:9456685	3.30931538812587e-06	Chr5:9460224	0.00711929236896588
Liver	eeQTL	Chr5:9456703	0.00143722060534505	Chr5:9456675	0.00709924540328564
Liver	eeQTL	Chr5:9456703	0.00143722060534505	Chr5:9460224	0.00711929236896588
Liver	eeQTL	Chr5:9456716	9.68891580098092e-06	Chr5:9456675	0.00709924540328564
Liver	eeQTL	Chr5:9456716	9.68891580098092e-06	Chr5:9460224	0.00711929236896588
Liver	eeQTL	Chr5:9456722	9.68891580098092e-06	Chr5:9456675	0.00709924540328564
Liver	eeQTL	Chr5:9456722	9.68891580098092e-06	Chr5:9460224	0.00711929236896588
Liver	eeQTL	Chr5:9456786	9.68891580098092e-06	Chr5:9456675	0.00709924540328564
Liver	eeQTL	Chr5:9456786	9.68891580098092e-06	Chr5:9460224	0.00711929236896588
Liver	eeQTL	Chr5:9456791	9.68891580098092e-06	Chr5:9456675	0.00709924540328564
Liver	eeQTL	Chr5:9456791	9.68891580098092e-06	Chr5:9460224	0.00711929236896588
Liver	eeQTL	Chr5:9456856	0.00143722060534505	Chr5:9456675	0.00709924540328564
Liver	eeQTL	Chr5:9456856	0.00143722060534505	Chr5:9460224	0.00711929236896588
Liver	eeQTL	Chr5:9456890	0.00973552725707325	Chr5:9456675	0.00709924540328564
Liver	eeQTL	Chr5:9456890	0.00973552725707325	Chr5:9460224	0.00711929236896588
Liver	eeQTL	Chr5:9456902	4.84319013990414e-06	Chr5:9456675	0.00709924540328564
Liver	eeQTL	Chr5:9456902	4.84319013990414e-06	Chr5:9460224	0.00711929236896588
Liver	eeQTL	Chr5:9456923	0.00973552725707325	Chr5:9456675	0.00709924540328564
Liver	eeQTL	Chr5:9456923	0.00973552725707325	Chr5:9460224	0.00711929236896588
Liver	eeQTL	Chr5:9456961	0.00143722060534505	Chr5:9456675	0.00709924540328564
Liver	eeQTL	Chr5:9456961	0.00143722060534505	Chr5:9460224	0.00711929236896588
Liver	eeQTL	Chr5:9456999	7.55724187120334e-07	Chr5:9456675	0.00709924540328564
Liver	eeQTL	Chr5:9456999	7.55724187120334e-07	Chr5:9460224	0.00711929236896588
Liver	eeQTL	Chr5:9457008	3.30931538812587e-06	Chr5:9456675	0.00709924540328564
Liver	eeQTL	Chr5:9457008	3.30931538812587e-06	Chr5:9460224	0.00711929236896588
Liver	eeQTL	Chr5:9457013	7.55724187120334e-07	Chr5:9456675	0.00709924540328564
Liver	eeQTL	Chr5:9457013	7.55724187120334e-07	Chr5:9460224	0.00711929236896588
Liver	eeQTL	Chr5:9457029	3.30931538812587e-06	Chr5:9456675	0.00709924540328564
Liver	eeQTL	Chr5:9457029	3.30931538812587e-06	Chr5:9460224	0.00711929236896588
Liver	eeQTL	Chr5:9457037	0.00999529026897283	Chr5:9456675	0.00709924540328564
Liver	eeQTL	Chr5:9457037	0.00999529026897283	Chr5:9460224	0.00711929236896588
Liver	eeQTL	Chr5:9457055	0.00143722060534505	Chr5:9456675	0.00709924540328564
Liver	eeQTL	Chr5:9457055	0.00143722060534505	Chr5:9460224	0.00711929236896588
Liver	eeQTL	Chr5:9457095	3.30931538812587e-06	Chr5:9456675	0.00709924540328564
Liver	eeQTL	Chr5:9457095	3.30931538812587e-06	Chr5:9460224	0.00711929236896588
Liver	eeQTL	Chr5:9457103	0.00999529026897283	Chr5:9456675	0.00709924540328564
Liver	eeQTL	Chr5:9457103	0.00999529026897283	Chr5:9460224	0.00711929236896588
Liver	eeQTL	Chr5:9457182	7.55724187120334e-07	Chr5:9456675	0.00709924540328564
Liver	eeQTL	Chr5:9457182	7.55724187120334e-07	Chr5:9460224	0.00711929236896588
Liver	eeQTL	Chr5:9457189	7.55724187120334e-07	Chr5:9456675	0.00709924540328564
Liver	eeQTL	Chr5:9457189	7.55724187120334e-07	Chr5:9460224	0.00711929236896588
Liver	eeQTL	Chr5:9457225	3.30931538812587e-06	Chr5:9456675	0.00709924540328564
Liver	eeQTL	Chr5:9457225	3.30931538812587e-06	Chr5:9460224	0.00711929236896588
Liver	eeQTL	Chr5:9457251	7.55724187120334e-07	Chr5:9456675	0.00709924540328564
Liver	eeQTL	Chr5:9457251	7.55724187120334e-07	Chr5:9460224	0.00711929236896588
Liver	eeQTL	Chr5:9457284	3.30931538812587e-06	Chr5:9456675	0.00709924540328564
Liver	eeQTL	Chr5:9457284	3.30931538812587e-06	Chr5:9460224	0.00711929236896588
Liver	eeQTL	Chr5:9457325	3.30931538812587e-06	Chr5:9456675	0.00709924540328564
Liver	eeQTL	Chr5:9457325	3.30931538812587e-06	Chr5:9460224	0.00711929236896588
Liver	eeQTL	Chr5:9457333	0.00143722060534505	Chr5:9456675	0.00709924540328564
Liver	eeQTL	Chr5:9457333	0.00143722060534505	Chr5:9460224	0.00711929236896588
Liver	eeQTL	Chr5:9457357	0.00143722060534505	Chr5:9456675	0.00709924540328564
Liver	eeQTL	Chr5:9457357	0.00143722060534505	Chr5:9460224	0.00711929236896588
Liver	eeQTL	Chr5:9457362	0.00193511527644727	Chr5:9456675	0.00709924540328564
Liver	eeQTL	Chr5:9457362	0.00193511527644727	Chr5:9460224	0.00711929236896588
Liver	eeQTL	Chr5:9457384	0.00143722060534505	Chr5:9456675	0.00709924540328564
Liver	eeQTL	Chr5:9457384	0.00143722060534505	Chr5:9460224	0.00711929236896588
Liver	eeQTL	Chr5:9457389	7.55724187120334e-07	Chr5:9456675	0.00709924540328564
Liver	eeQTL	Chr5:9457389	7.55724187120334e-07	Chr5:9460224	0.00711929236896588
Liver	eeQTL	Chr5:9457399	2.59696429502431e-05	Chr5:9456675	0.00709924540328564
Liver	eeQTL	Chr5:9457399	2.59696429502431e-05	Chr5:9460224	0.00711929236896588
Liver	eeQTL	Chr5:9457424	7.55724187120334e-07	Chr5:9456675	0.00709924540328564
Liver	eeQTL	Chr5:9457424	7.55724187120334e-07	Chr5:9460224	0.00711929236896588
Liver	eeQTL	Chr5:9457434	3.30931538812587e-06	Chr5:9456675	0.00709924540328564
Liver	eeQTL	Chr5:9457434	3.30931538812587e-06	Chr5:9460224	0.00711929236896588
Liver	eeQTL	Chr5:9457449	3.30931538812587e-06	Chr5:9456675	0.00709924540328564
Liver	eeQTL	Chr5:9457449	3.30931538812587e-06	Chr5:9460224	0.00711929236896588
Liver	eeQTL	Chr5:9457475	3.30931538812587e-06	Chr5:9456675	0.00709924540328564
Liver	eeQTL	Chr5:9457475	3.30931538812587e-06	Chr5:9460224	0.00711929236896588
Liver	eeQTL	Chr5:9457482	3.30931538812587e-06	Chr5:9456675	0.00709924540328564
Liver	eeQTL	Chr5:9457482	3.30931538812587e-06	Chr5:9460224	0.00711929236896588
Liver	eeQTL	Chr5:9457497	7.55724187120334e-07	Chr5:9456675	0.00709924540328564
Liver	eeQTL	Chr5:9457497	7.55724187120334e-07	Chr5:9460224	0.00711929236896588
Liver	eeQTL	Chr5:9457520	7.55724187120334e-07	Chr5:9456675	0.00709924540328564
Liver	eeQTL	Chr5:9457520	7.55724187120334e-07	Chr5:9460224	0.00711929236896588
Liver	eeQTL	Chr5:9457562	7.55724187120334e-07	Chr5:9456675	0.00709924540328564
Liver	eeQTL	Chr5:9457562	7.55724187120334e-07	Chr5:9460224	0.00711929236896588
Liver	eeQTL	Chr5:9457569	7.55724187120334e-07	Chr5:9456675	0.00709924540328564
Liver	eeQTL	Chr5:9457569	7.55724187120334e-07	Chr5:9460224	0.00711929236896588
Liver	eeQTL	Chr5:9457611	7.55724187120334e-07	Chr5:9456675	0.00709924540328564
Liver	eeQTL	Chr5:9457611	7.55724187120334e-07	Chr5:9460224	0.00711929236896588
Liver	eeQTL	Chr5:9457650	7.55724187120334e-07	Chr5:9456675	0.00709924540328564
Liver	eeQTL	Chr5:9457650	7.55724187120334e-07	Chr5:9460224	0.00711929236896588
Liver	eeQTL	Chr5:9457676	7.55724187120334e-07	Chr5:9456675	0.00709924540328564
Liver	eeQTL	Chr5:9457676	7.55724187120334e-07	Chr5:9460224	0.00711929236896588
Liver	eeQTL	Chr5:9457736	0.00143722060534505	Chr5:9456675	0.00709924540328564
Liver	eeQTL	Chr5:9457736	0.00143722060534505	Chr5:9460224	0.00711929236896588
Liver	eeQTL	Chr5:9457748	7.55724187120334e-07	Chr5:9456675	0.00709924540328564
Liver	eeQTL	Chr5:9457748	7.55724187120334e-07	Chr5:9460224	0.00711929236896588
Liver	eeQTL	Chr5:9457786	3.30931538812587e-06	Chr5:9456675	0.00709924540328564
Liver	eeQTL	Chr5:9457786	3.30931538812587e-06	Chr5:9460224	0.00711929236896588
Liver	eeQTL	Chr5:9457797	1.65690636516707e-06	Chr5:9456675	0.00709924540328564
Liver	eeQTL	Chr5:9457797	1.65690636516707e-06	Chr5:9460224	0.00711929236896588
Liver	eeQTL	Chr5:9457847	7.55724187120334e-07	Chr5:9456675	0.00709924540328564
Liver	eeQTL	Chr5:9457847	7.55724187120334e-07	Chr5:9460224	0.00711929236896588
Liver	eeQTL	Chr5:9457852	0.00143722060534505	Chr5:9456675	0.00709924540328564
Liver	eeQTL	Chr5:9457852	0.00143722060534505	Chr5:9460224	0.00711929236896588
Liver	eeQTL	Chr5:9457859	3.30931538812587e-06	Chr5:9456675	0.00709924540328564
Liver	eeQTL	Chr5:9457859	3.30931538812587e-06	Chr5:9460224	0.00711929236896588
Liver	eeQTL	Chr5:9457870	7.55724187120334e-07	Chr5:9456675	0.00709924540328564
Liver	eeQTL	Chr5:9457870	7.55724187120334e-07	Chr5:9460224	0.00711929236896588
Liver	eeQTL	Chr5:9457899	7.55724187120334e-07	Chr5:9456675	0.00709924540328564
Liver	eeQTL	Chr5:9457899	7.55724187120334e-07	Chr5:9460224	0.00711929236896588
Liver	eeQTL	Chr5:9457962	0.00143722060534505	Chr5:9456675	0.00709924540328564
Liver	eeQTL	Chr5:9457962	0.00143722060534505	Chr5:9460224	0.00711929236896588
Liver	eeQTL	Chr5:9458044	7.55724187120334e-07	Chr5:9456675	0.00709924540328564
Liver	eeQTL	Chr5:9458044	7.55724187120334e-07	Chr5:9460224	0.00711929236896588
Liver	eeQTL	Chr5:9458053	7.55724187120334e-07	Chr5:9456675	0.00709924540328564
Liver	eeQTL	Chr5:9458053	7.55724187120334e-07	Chr5:9460224	0.00711929236896588
Liver	eeQTL	Chr5:9458137	7.55724187120334e-07	Chr5:9456675	0.00709924540328564
Liver	eeQTL	Chr5:9458137	7.55724187120334e-07	Chr5:9460224	0.00711929236896588
Liver	eeQTL	Chr5:9458305	7.55724187120334e-07	Chr5:9456675	0.00709924540328564
Liver	eeQTL	Chr5:9458305	7.55724187120334e-07	Chr5:9460224	0.00711929236896588
Liver	eeQTL	Chr5:9458344	0.000108979602699634	Chr5:9456675	0.00709924540328564
Liver	eeQTL	Chr5:9458344	0.000108979602699634	Chr5:9460224	0.00711929236896588
Liver	eeQTL	Chr5:9458425	0.000108979602699634	Chr5:9456675	0.00709924540328564
Liver	eeQTL	Chr5:9458425	0.000108979602699634	Chr5:9460224	0.00711929236896588
Liver	eeQTL	Chr5:9458465	0.000108979602699634	Chr5:9456675	0.00709924540328564
Liver	eeQTL	Chr5:9458465	0.000108979602699634	Chr5:9460224	0.00711929236896588
Liver	eeQTL	Chr5:9458490	0.000108979602699634	Chr5:9456675	0.00709924540328564
Liver	eeQTL	Chr5:9458490	0.000108979602699634	Chr5:9460224	0.00711929236896588
Liver	eeQTL	Chr5:9458541	3.30931538812587e-06	Chr5:9456675	0.00709924540328564
Liver	eeQTL	Chr5:9458541	3.30931538812587e-06	Chr5:9460224	0.00711929236896588
Liver	eeQTL	Chr5:9458580	0.000108979602699634	Chr5:9456675	0.00709924540328564
Liver	eeQTL	Chr5:9458580	0.000108979602699634	Chr5:9460224	0.00711929236896588
Liver	eeQTL	Chr5:9458588	7.55724187120334e-07	Chr5:9456675	0.00709924540328564
Liver	eeQTL	Chr5:9458588	7.55724187120334e-07	Chr5:9460224	0.00711929236896588
Liver	eeQTL	Chr5:9458609	3.30931538812587e-06	Chr5:9456675	0.00709924540328564
Liver	eeQTL	Chr5:9458609	3.30931538812587e-06	Chr5:9460224	0.00711929236896588
Liver	eeQTL	Chr5:9458667	0.00143722060534505	Chr5:9456675	0.00709924540328564
Liver	eeQTL	Chr5:9458667	0.00143722060534505	Chr5:9460224	0.00711929236896588
Liver	eeQTL	Chr5:9458673	7.55724187120334e-07	Chr5:9456675	0.00709924540328564
Liver	eeQTL	Chr5:9458673	7.55724187120334e-07	Chr5:9460224	0.00711929236896588
Liver	eeQTL	Chr5:9458715	3.1827863815663e-07	Chr5:9456675	0.00709924540328564
Liver	eeQTL	Chr5:9458715	3.1827863815663e-07	Chr5:9460224	0.00711929236896588
Liver	eeQTL	Chr5:9458722	3.1827863815663e-07	Chr5:9456675	0.00709924540328564
Liver	eeQTL	Chr5:9458722	3.1827863815663e-07	Chr5:9460224	0.00711929236896588
Liver	eeQTL	Chr5:9458726	7.20952272239324e-07	Chr5:9456675	0.00709924540328564
Liver	eeQTL	Chr5:9458726	7.20952272239324e-07	Chr5:9460224	0.00711929236896588
Liver	eeQTL	Chr5:9458793	3.30931538812587e-06	Chr5:9456675	0.00709924540328564
Liver	eeQTL	Chr5:9458793	3.30931538812587e-06	Chr5:9460224	0.00711929236896588
Liver	eeQTL	Chr5:9458835	9.6459921515548e-07	Chr5:9456675	0.00709924540328564
Liver	eeQTL	Chr5:9458835	9.6459921515548e-07	Chr5:9460224	0.00711929236896588
Liver	eeQTL	Chr5:9458854	0.000108979602699634	Chr5:9456675	0.00709924540328564
Liver	eeQTL	Chr5:9458854	0.000108979602699634	Chr5:9460224	0.00711929236896588
Liver	eeQTL	Chr5:9458901	7.55724187120334e-07	Chr5:9456675	0.00709924540328564
Liver	eeQTL	Chr5:9458901	7.55724187120334e-07	Chr5:9460224	0.00711929236896588
Liver	eeQTL	Chr5:9459014	0.00106741990647257	Chr5:9456675	0.00709924540328564
Liver	eeQTL	Chr5:9459014	0.00106741990647257	Chr5:9460224	0.00711929236896588
Liver	eeQTL	Chr5:9459054	0.0009602293627059	Chr5:9456675	0.00709924540328564
Liver	eeQTL	Chr5:9459054	0.0009602293627059	Chr5:9460224	0.00711929236896588
Liver	eeQTL	Chr5:9459057	0.00143722060534505	Chr5:9456675	0.00709924540328564
Liver	eeQTL	Chr5:9459057	0.00143722060534505	Chr5:9460224	0.00711929236896588
Liver	eeQTL	Chr5:9459102	7.55724187120334e-07	Chr5:9456675	0.00709924540328564
Liver	eeQTL	Chr5:9459102	7.55724187120334e-07	Chr5:9460224	0.00711929236896588
Liver	eeQTL	Chr5:9459163	3.30931538812587e-06	Chr5:9456675	0.00709924540328564
Liver	eeQTL	Chr5:9459163	3.30931538812587e-06	Chr5:9460224	0.00711929236896588
Liver	eeQTL	Chr5:9459187	7.55724187120334e-07	Chr5:9456675	0.00709924540328564
Liver	eeQTL	Chr5:9459187	7.55724187120334e-07	Chr5:9460224	0.00711929236896588
Liver	eeQTL	Chr5:9459202	7.55724187120334e-07	Chr5:9456675	0.00709924540328564
Liver	eeQTL	Chr5:9459202	7.55724187120334e-07	Chr5:9460224	0.00711929236896588
Liver	eeQTL	Chr5:9459306	7.55724187120334e-07	Chr5:9456675	0.00709924540328564
Liver	eeQTL	Chr5:9459306	7.55724187120334e-07	Chr5:9460224	0.00711929236896588
Liver	eeQTL	Chr5:9459340	7.55724187120334e-07	Chr5:9456675	0.00709924540328564
Liver	eeQTL	Chr5:9459340	7.55724187120334e-07	Chr5:9460224	0.00711929236896588
Liver	eeQTL	Chr5:9459425	7.55724187120334e-07	Chr5:9456675	0.00709924540328564
Liver	eeQTL	Chr5:9459425	7.55724187120334e-07	Chr5:9460224	0.00711929236896588
Liver	eeQTL	Chr5:9459550	7.55724187120334e-07	Chr5:9456675	0.00709924540328564
Liver	eeQTL	Chr5:9459550	7.55724187120334e-07	Chr5:9460224	0.00711929236896588
Liver	eeQTL	Chr5:9459599	0.00143722060534505	Chr5:9456675	0.00709924540328564
Liver	eeQTL	Chr5:9459599	0.00143722060534505	Chr5:9460224	0.00711929236896588
Liver	eeQTL	Chr5:9459615	7.55724187120334e-07	Chr5:9456675	0.00709924540328564
Liver	eeQTL	Chr5:9459615	7.55724187120334e-07	Chr5:9460224	0.00711929236896588
Liver	eeQTL	Chr5:9459643	0.00143722060534505	Chr5:9456675	0.00709924540328564
Liver	eeQTL	Chr5:9459643	0.00143722060534505	Chr5:9460224	0.00711929236896588
Liver	eeQTL	Chr5:9459682	0.00143722060534505	Chr5:9456675	0.00709924540328564
Liver	eeQTL	Chr5:9459682	0.00143722060534505	Chr5:9460224	0.00711929236896588
Liver	eeQTL	Chr5:9459698	0.00143722060534505	Chr5:9456675	0.00709924540328564
Liver	eeQTL	Chr5:9459698	0.00143722060534505	Chr5:9460224	0.00711929236896588
Liver	eeQTL	Chr5:9459714	3.30931538812587e-06	Chr5:9456675	0.00709924540328564
Liver	eeQTL	Chr5:9459714	3.30931538812587e-06	Chr5:9460224	0.00711929236896588
Liver	eeQTL	Chr5:9459723	7.55724187120334e-07	Chr5:9456675	0.00709924540328564
Liver	eeQTL	Chr5:9459723	7.55724187120334e-07	Chr5:9460224	0.00711929236896588
Liver	eeQTL	Chr5:9459736	0.00143722060534505	Chr5:9456675	0.00709924540328564
Liver	eeQTL	Chr5:9459736	0.00143722060534505	Chr5:9460224	0.00711929236896588
Liver	eeQTL	Chr5:9459742	0.000108979602699634	Chr5:9456675	0.00709924540328564
Liver	eeQTL	Chr5:9459742	0.000108979602699634	Chr5:9460224	0.00711929236896588
Liver	eeQTL	Chr5:9459766	0.00143722060534505	Chr5:9456675	0.00709924540328564
Liver	eeQTL	Chr5:9459766	0.00143722060534505	Chr5:9460224	0.00711929236896588
Liver	eeQTL	Chr5:9459772	3.30931538812587e-06	Chr5:9456675	0.00709924540328564
Liver	eeQTL	Chr5:9459772	3.30931538812587e-06	Chr5:9460224	0.00711929236896588
Liver	eeQTL	Chr5:9459792	0.00143722060534505	Chr5:9456675	0.00709924540328564
Liver	eeQTL	Chr5:9459792	0.00143722060534505	Chr5:9460224	0.00711929236896588
Liver	eeQTL	Chr5:9459825	0.00143722060534505	Chr5:9456675	0.00709924540328564
Liver	eeQTL	Chr5:9459825	0.00143722060534505	Chr5:9460224	0.00711929236896588
Liver	eeQTL	Chr5:9459841	0.00143722060534505	Chr5:9456675	0.00709924540328564
Liver	eeQTL	Chr5:9459841	0.00143722060534505	Chr5:9460224	0.00711929236896588
Liver	eeQTL	Chr5:9459847	7.55724187120334e-07	Chr5:9456675	0.00709924540328564
Liver	eeQTL	Chr5:9459847	7.55724187120334e-07	Chr5:9460224	0.00711929236896588
Liver	eeQTL	Chr5:9459881	7.55724187120334e-07	Chr5:9456675	0.00709924540328564
Liver	eeQTL	Chr5:9459881	7.55724187120334e-07	Chr5:9460224	0.00711929236896588
Liver	eeQTL	Chr5:9459892	7.55724187120334e-07	Chr5:9456675	0.00709924540328564
Liver	eeQTL	Chr5:9459892	7.55724187120334e-07	Chr5:9460224	0.00711929236896588
Liver	eeQTL	Chr5:9459910	0.00143722060534505	Chr5:9456675	0.00709924540328564
Liver	eeQTL	Chr5:9459910	0.00143722060534505	Chr5:9460224	0.00711929236896588
Liver	eeQTL	Chr5:9459930	0.00143722060534505	Chr5:9456675	0.00709924540328564
Liver	eeQTL	Chr5:9459930	0.00143722060534505	Chr5:9460224	0.00711929236896588
Liver	eeQTL	Chr5:9460024	3.30931538812587e-06	Chr5:9456675	0.00709924540328564
Liver	eeQTL	Chr5:9460024	3.30931538812587e-06	Chr5:9460224	0.00711929236896588
Liver	eeQTL	Chr5:9460058	3.30931538812587e-06	Chr5:9456675	0.00709924540328564
Liver	eeQTL	Chr5:9460058	3.30931538812587e-06	Chr5:9460224	0.00711929236896588
Liver	eeQTL	Chr5:9460062	3.30931538812587e-06	Chr5:9456675	0.00709924540328564
Liver	eeQTL	Chr5:9460062	3.30931538812587e-06	Chr5:9460224	0.00711929236896588
Liver	eeQTL	Chr5:9460066	3.30931538812587e-06	Chr5:9456675	0.00709924540328564
Liver	eeQTL	Chr5:9460066	3.30931538812587e-06	Chr5:9460224	0.00711929236896588
Liver	eeQTL	Chr5:9460076	3.30931538812587e-06	Chr5:9456675	0.00709924540328564
Liver	eeQTL	Chr5:9460076	3.30931538812587e-06	Chr5:9460224	0.00711929236896588
Liver	eeQTL	Chr5:9460106	3.30931538812587e-06	Chr5:9456675	0.00709924540328564
Liver	eeQTL	Chr5:9460106	3.30931538812587e-06	Chr5:9460224	0.00711929236896588
Liver	eeQTL	Chr5:9460119	3.30931538812587e-06	Chr5:9456675	0.00709924540328564
Liver	eeQTL	Chr5:9460119	3.30931538812587e-06	Chr5:9460224	0.00711929236896588
Liver	eeQTL	Chr5:9460129	0.00106741990647257	Chr5:9456675	0.00709924540328564
Liver	eeQTL	Chr5:9460129	0.00106741990647257	Chr5:9460224	0.00711929236896588
Liver	eeQTL	Chr5:9460151	3.30931538812587e-06	Chr5:9456675	0.00709924540328564
Liver	eeQTL	Chr5:9460151	3.30931538812587e-06	Chr5:9460224	0.00711929236896588
Liver	eeQTL	Chr5:9460194	3.30931538812587e-06	Chr5:9456675	0.00709924540328564
Liver	eeQTL	Chr5:9460194	3.30931538812587e-06	Chr5:9460224	0.00711929236896588
Liver	eeQTL	Chr5:9460207	3.30931538812587e-06	Chr5:9456675	0.00709924540328564
Liver	eeQTL	Chr5:9460207	3.30931538812587e-06	Chr5:9460224	0.00711929236896588
Liver	eeQTL	Chr5:9460224	3.30931538812587e-06	Chr5:9456675	0.00709924540328564
Liver	eeQTL	Chr5:9460224	3.30931538812587e-06	Chr5:9460224	0.00711929236896588
Liver	eeQTL	Chr5:9460366	0.00143722060534505	Chr5:9456675	0.00709924540328564
Liver	eeQTL	Chr5:9460366	0.00143722060534505	Chr5:9460224	0.00711929236896588
Liver	eeQTL	Chr5:9460373	7.55724187120334e-07	Chr5:9456675	0.00709924540328564
Liver	eeQTL	Chr5:9460373	7.55724187120334e-07	Chr5:9460224	0.00711929236896588
Liver	eeQTL	Chr5:9460380	0.00143722060534505	Chr5:9456675	0.00709924540328564
Liver	eeQTL	Chr5:9460380	0.00143722060534505	Chr5:9460224	0.00711929236896588
Liver	eeQTL	Chr5:9460394	0.00143722060534505	Chr5:9456675	0.00709924540328564
Liver	eeQTL	Chr5:9460394	0.00143722060534505	Chr5:9460224	0.00711929236896588
Liver	eeQTL	Chr5:9460410	0.00143722060534505	Chr5:9456675	0.00709924540328564
Liver	eeQTL	Chr5:9460410	0.00143722060534505	Chr5:9460224	0.00711929236896588
Liver	eeQTL	Chr5:9460440	0.00143722060534505	Chr5:9456675	0.00709924540328564
Liver	eeQTL	Chr5:9460440	0.00143722060534505	Chr5:9460224	0.00711929236896588
Liver	eeQTL	Chr5:9460462	3.30931538812587e-06	Chr5:9456675	0.00709924540328564
Liver	eeQTL	Chr5:9460462	3.30931538812587e-06	Chr5:9460224	0.00711929236896588
Liver	eeQTL	Chr5:9460493	0.000108979602699634	Chr5:9456675	0.00709924540328564
Liver	eeQTL	Chr5:9460493	0.000108979602699634	Chr5:9460224	0.00711929236896588
Liver	eeQTL	Chr5:9460756	3.30931538812587e-06	Chr5:9456675	0.00709924540328564
Liver	eeQTL	Chr5:9460756	3.30931538812587e-06	Chr5:9460224	0.00711929236896588
Liver	eeQTL	Chr5:9460957	3.30931538812587e-06	Chr5:9456675	0.00709924540328564
Liver	eeQTL	Chr5:9460957	3.30931538812587e-06	Chr5:9460224	0.00711929236896588
Liver	eeQTL	Chr5:9460965	3.30931538812587e-06	Chr5:9456675	0.00709924540328564
Liver	eeQTL	Chr5:9460965	3.30931538812587e-06	Chr5:9460224	0.00711929236896588
Liver	eeQTL	Chr5:9460969	3.30931538812587e-06	Chr5:9456675	0.00709924540328564
Liver	eeQTL	Chr5:9460969	3.30931538812587e-06	Chr5:9460224	0.00711929236896588
Liver	eeQTL	Chr5:9461008	3.30931538812587e-06	Chr5:9456675	0.00709924540328564
Liver	eeQTL	Chr5:9461008	3.30931538812587e-06	Chr5:9460224	0.00711929236896588
Liver	eeQTL	Chr5:9461169	3.30931538812587e-06	Chr5:9456675	0.00709924540328564
Liver	eeQTL	Chr5:9461169	3.30931538812587e-06	Chr5:9460224	0.00711929236896588
Liver	eeQTL	Chr5:9461235	3.30931538812587e-06	Chr5:9456675	0.00709924540328564
Liver	eeQTL	Chr5:9461235	3.30931538812587e-06	Chr5:9460224	0.00711929236896588
Liver	eeQTL	Chr5:9461246	0.00143722060534505	Chr5:9456675	0.00709924540328564
Liver	eeQTL	Chr5:9461246	0.00143722060534505	Chr5:9460224	0.00711929236896588
Liver	eeQTL	Chr5:9461266	3.30931538812587e-06	Chr5:9456675	0.00709924540328564
Liver	eeQTL	Chr5:9461266	3.30931538812587e-06	Chr5:9460224	0.00711929236896588
Liver	eeQTL	Chr5:9461396	3.30931538812587e-06	Chr5:9456675	0.00709924540328564
Liver	eeQTL	Chr5:9461396	3.30931538812587e-06	Chr5:9460224	0.00711929236896588
Liver	eeQTL	Chr5:9461405	3.30931538812587e-06	Chr5:9456675	0.00709924540328564
Liver	eeQTL	Chr5:9461405	3.30931538812587e-06	Chr5:9460224	0.00711929236896588
Liver	eeQTL	Chr5:9461424	3.30931538812587e-06	Chr5:9456675	0.00709924540328564
Liver	eeQTL	Chr5:9461424	3.30931538812587e-06	Chr5:9460224	0.00711929236896588
Liver	eeQTL	Chr5:9461445	3.30931538812587e-06	Chr5:9456675	0.00709924540328564
Liver	eeQTL	Chr5:9461445	3.30931538812587e-06	Chr5:9460224	0.00711929236896588
Liver	eeQTL	Chr5:9461449	3.30931538812587e-06	Chr5:9456675	0.00709924540328564
Liver	eeQTL	Chr5:9461449	3.30931538812587e-06	Chr5:9460224	0.00711929236896588
Liver	eeQTL	Chr5:9461507	3.30931538812587e-06	Chr5:9456675	0.00709924540328564
Liver	eeQTL	Chr5:9461507	3.30931538812587e-06	Chr5:9460224	0.00711929236896588
Liver	eeQTL	Chr5:9461521	3.30931538812587e-06	Chr5:9456675	0.00709924540328564
Liver	eeQTL	Chr5:9461521	3.30931538812587e-06	Chr5:9460224	0.00711929236896588
Liver	eeQTL	Chr5:9461536	3.30931538812587e-06	Chr5:9456675	0.00709924540328564
Liver	eeQTL	Chr5:9461536	3.30931538812587e-06	Chr5:9460224	0.00711929236896588
Liver	eeQTL	Chr5:9461634	3.30931538812587e-06	Chr5:9456675	0.00709924540328564
Liver	eeQTL	Chr5:9461634	3.30931538812587e-06	Chr5:9460224	0.00711929236896588
Liver	eeQTL	Chr5:9461673	3.30931538812587e-06	Chr5:9456675	0.00709924540328564
Liver	eeQTL	Chr5:9461673	3.30931538812587e-06	Chr5:9460224	0.00711929236896588
Liver	eeQTL	Chr5:9461724	3.30931538812587e-06	Chr5:9456675	0.00709924540328564
Liver	eeQTL	Chr5:9461724	3.30931538812587e-06	Chr5:9460224	0.00711929236896588
Liver	eeQTL	Chr5:9461813	0.00143722060534505	Chr5:9456675	0.00709924540328564
Liver	eeQTL	Chr5:9461813	0.00143722060534505	Chr5:9460224	0.00711929236896588
Liver	eeQTL	Chr5:9461877	1.65690636516707e-06	Chr5:9456675	0.00709924540328564
Liver	eeQTL	Chr5:9461877	1.65690636516707e-06	Chr5:9460224	0.00711929236896588
Liver	eeQTL	Chr5:9461883	7.55724187120334e-07	Chr5:9456675	0.00709924540328564
Liver	eeQTL	Chr5:9461883	7.55724187120334e-07	Chr5:9460224	0.00711929236896588
Liver	eeQTL	Chr5:9461899	3.30931538812587e-06	Chr5:9456675	0.00709924540328564
Liver	eeQTL	Chr5:9461899	3.30931538812587e-06	Chr5:9460224	0.00711929236896588
Liver	eeQTL	Chr5:9461911	7.55724187120334e-07	Chr5:9456675	0.00709924540328564
Liver	eeQTL	Chr5:9461911	7.55724187120334e-07	Chr5:9460224	0.00711929236896588
Liver	eeQTL	Chr5:9461963	0.00143722060534505	Chr5:9456675	0.00709924540328564
Liver	eeQTL	Chr5:9461963	0.00143722060534505	Chr5:9460224	0.00711929236896588
Liver	eeQTL	Chr5:9462044	7.55724187120334e-07	Chr5:9456675	0.00709924540328564
Liver	eeQTL	Chr5:9462044	7.55724187120334e-07	Chr5:9460224	0.00711929236896588
Liver	eeQTL	Chr5:9462088	7.55724187120334e-07	Chr5:9456675	0.00709924540328564
Liver	eeQTL	Chr5:9462088	7.55724187120334e-07	Chr5:9460224	0.00711929236896588
Liver	eeQTL	Chr5:9462100	0.000347448234211924	Chr5:9456675	0.00709924540328564
Liver	eeQTL	Chr5:9462100	0.000347448234211924	Chr5:9460224	0.00711929236896588
Liver	eeQTL	Chr5:9462116	3.30931538812587e-06	Chr5:9456675	0.00709924540328564
Liver	eeQTL	Chr5:9462116	3.30931538812587e-06	Chr5:9460224	0.00711929236896588
Liver	eeQTL	Chr5:9462176	0.00143722060534505	Chr5:9456675	0.00709924540328564
Liver	eeQTL	Chr5:9462176	0.00143722060534505	Chr5:9460224	0.00711929236896588
Liver	eeQTL	Chr5:9462207	7.55724187120334e-07	Chr5:9456675	0.00709924540328564
Liver	eeQTL	Chr5:9462207	7.55724187120334e-07	Chr5:9460224	0.00711929236896588
Liver	eeQTL	Chr5:9462214	3.30931538812587e-06	Chr5:9456675	0.00709924540328564
Liver	eeQTL	Chr5:9462214	3.30931538812587e-06	Chr5:9460224	0.00711929236896588
Liver	eeQTL	Chr5:9462309	7.55724187120334e-07	Chr5:9456675	0.00709924540328564
Liver	eeQTL	Chr5:9462309	7.55724187120334e-07	Chr5:9460224	0.00711929236896588
Liver	eeQTL	Chr5:9462334	3.30931538812587e-06	Chr5:9456675	0.00709924540328564
Liver	eeQTL	Chr5:9462334	3.30931538812587e-06	Chr5:9460224	0.00711929236896588
Liver	eeQTL	Chr5:9462393	3.30931538812587e-06	Chr5:9456675	0.00709924540328564
Liver	eeQTL	Chr5:9462393	3.30931538812587e-06	Chr5:9460224	0.00711929236896588
Liver	eeQTL	Chr5:9462401	0.00143722060534505	Chr5:9456675	0.00709924540328564
Liver	eeQTL	Chr5:9462401	0.00143722060534505	Chr5:9460224	0.00711929236896588
Liver	eeQTL	Chr5:9462405	3.30931538812587e-06	Chr5:9456675	0.00709924540328564
Liver	eeQTL	Chr5:9462405	3.30931538812587e-06	Chr5:9460224	0.00711929236896588
Liver	eeQTL	Chr5:9462422	0.00143722060534505	Chr5:9456675	0.00709924540328564
Liver	eeQTL	Chr5:9462422	0.00143722060534505	Chr5:9460224	0.00711929236896588
Liver	eeQTL	Chr5:9462427	7.55724187120334e-07	Chr5:9456675	0.00709924540328564
Liver	eeQTL	Chr5:9462427	7.55724187120334e-07	Chr5:9460224	0.00711929236896588
Liver	eeQTL	Chr5:9462545	0.00143722060534505	Chr5:9456675	0.00709924540328564
Liver	eeQTL	Chr5:9462545	0.00143722060534505	Chr5:9460224	0.00711929236896588
Liver	eeQTL	Chr5:9462552	0.00143722060534505	Chr5:9456675	0.00709924540328564
Liver	eeQTL	Chr5:9462552	0.00143722060534505	Chr5:9460224	0.00711929236896588
Liver	eeQTL	Chr5:9462581	7.55724187120334e-07	Chr5:9456675	0.00709924540328564
Liver	eeQTL	Chr5:9462581	7.55724187120334e-07	Chr5:9460224	0.00711929236896588
Liver	eeQTL	Chr5:9462610	7.55724187120334e-07	Chr5:9456675	0.00709924540328564
Liver	eeQTL	Chr5:9462610	7.55724187120334e-07	Chr5:9460224	0.00711929236896588
Liver	eeQTL	Chr5:9462614	7.55724187120334e-07	Chr5:9456675	0.00709924540328564
Liver	eeQTL	Chr5:9462614	7.55724187120334e-07	Chr5:9460224	0.00711929236896588
Liver	eeQTL	Chr5:9462653	3.30931538812587e-06	Chr5:9456675	0.00709924540328564
Liver	eeQTL	Chr5:9462653	3.30931538812587e-06	Chr5:9460224	0.00711929236896588
Liver	eeQTL	Chr5:9462678	7.55724187120334e-07	Chr5:9456675	0.00709924540328564
Liver	eeQTL	Chr5:9462678	7.55724187120334e-07	Chr5:9460224	0.00711929236896588
Liver	eeQTL	Chr5:9462729	7.55724187120334e-07	Chr5:9456675	0.00709924540328564
Liver	eeQTL	Chr5:9462729	7.55724187120334e-07	Chr5:9460224	0.00711929236896588
Liver	eeQTL	Chr5:9462742	0.00143722060534505	Chr5:9456675	0.00709924540328564
Liver	eeQTL	Chr5:9462742	0.00143722060534505	Chr5:9460224	0.00711929236896588
Liver	eeQTL	Chr5:9462762	7.55724187120334e-07	Chr5:9456675	0.00709924540328564
Liver	eeQTL	Chr5:9462762	7.55724187120334e-07	Chr5:9460224	0.00711929236896588
Liver	eeQTL	Chr5:9462781	1.92011808056758e-07	Chr5:9456675	0.00709924540328564
Liver	eeQTL	Chr5:9462781	1.92011808056758e-07	Chr5:9460224	0.00711929236896588
Liver	eeQTL	Chr5:9462836	0.00143722060534505	Chr5:9456675	0.00709924540328564
Liver	eeQTL	Chr5:9462836	0.00143722060534505	Chr5:9460224	0.00711929236896588
Liver	eeQTL	Chr5:9462915	0.00143722060534505	Chr5:9456675	0.00709924540328564
Liver	eeQTL	Chr5:9462915	0.00143722060534505	Chr5:9460224	0.00711929236896588
Liver	eeQTL	Chr5:9462921	0.00143722060534505	Chr5:9456675	0.00709924540328564
Liver	eeQTL	Chr5:9462921	0.00143722060534505	Chr5:9460224	0.00711929236896588
Liver	eeQTL	Chr5:9462937	7.55724187120334e-07	Chr5:9456675	0.00709924540328564
Liver	eeQTL	Chr5:9462937	7.55724187120334e-07	Chr5:9460224	0.00711929236896588
Liver	eeQTL	Chr5:9462950	0.00143722060534505	Chr5:9456675	0.00709924540328564
Liver	eeQTL	Chr5:9462950	0.00143722060534505	Chr5:9460224	0.00711929236896588
Liver	eeQTL	Chr5:9463011	7.55724187120334e-07	Chr5:9456675	0.00709924540328564
Liver	eeQTL	Chr5:9463011	7.55724187120334e-07	Chr5:9460224	0.00711929236896588
Liver	eeQTL	Chr5:9463084	7.55724187120334e-07	Chr5:9456675	0.00709924540328564
Liver	eeQTL	Chr5:9463084	7.55724187120334e-07	Chr5:9460224	0.00711929236896588
Liver	eeQTL	Chr5:9463113	3.30931538812587e-06	Chr5:9456675	0.00709924540328564
Liver	eeQTL	Chr5:9463113	3.30931538812587e-06	Chr5:9460224	0.00711929236896588
Liver	eeQTL	Chr5:9463146	7.55724187120334e-07	Chr5:9456675	0.00709924540328564
Liver	eeQTL	Chr5:9463146	7.55724187120334e-07	Chr5:9460224	0.00711929236896588
Liver	eeQTL	Chr5:9463156	7.55724187120334e-07	Chr5:9456675	0.00709924540328564
Liver	eeQTL	Chr5:9463156	7.55724187120334e-07	Chr5:9460224	0.00711929236896588
Liver	eeQTL	Chr5:9463194	0.000334853413838246	Chr5:9456675	0.00709924540328564
Liver	eeQTL	Chr5:9463194	0.000334853413838246	Chr5:9460224	0.00711929236896588
Liver	eeQTL	Chr5:9463203	7.55724187120334e-07	Chr5:9456675	0.00709924540328564
Liver	eeQTL	Chr5:9463203	7.55724187120334e-07	Chr5:9460224	0.00711929236896588
Liver	eeQTL	Chr5:9463229	7.55724187120334e-07	Chr5:9456675	0.00709924540328564
Liver	eeQTL	Chr5:9463229	7.55724187120334e-07	Chr5:9460224	0.00711929236896588
Liver	eeQTL	Chr5:9463262	7.55724187120334e-07	Chr5:9456675	0.00709924540328564
Liver	eeQTL	Chr5:9463262	7.55724187120334e-07	Chr5:9460224	0.00711929236896588
Liver	eeQTL	Chr5:9463306	7.55724187120334e-07	Chr5:9456675	0.00709924540328564
Liver	eeQTL	Chr5:9463306	7.55724187120334e-07	Chr5:9460224	0.00711929236896588
Liver	eeQTL	Chr5:9463325	7.55724187120334e-07	Chr5:9456675	0.00709924540328564
Liver	eeQTL	Chr5:9463325	7.55724187120334e-07	Chr5:9460224	0.00711929236896588
Liver	eeQTL	Chr5:9463351	3.30931538812587e-06	Chr5:9456675	0.00709924540328564
Liver	eeQTL	Chr5:9463351	3.30931538812587e-06	Chr5:9460224	0.00711929236896588
Liver	eeQTL	Chr5:9463393	7.55724187120334e-07	Chr5:9456675	0.00709924540328564
Liver	eeQTL	Chr5:9463393	7.55724187120334e-07	Chr5:9460224	0.00711929236896588
Liver	eeQTL	Chr5:9463439	7.55724187120334e-07	Chr5:9456675	0.00709924540328564
Liver	eeQTL	Chr5:9463439	7.55724187120334e-07	Chr5:9460224	0.00711929236896588
Liver	eeQTL	Chr5:9463457	0.000334853413838246	Chr5:9456675	0.00709924540328564
Liver	eeQTL	Chr5:9463457	0.000334853413838246	Chr5:9460224	0.00711929236896588
Liver	eeQTL	Chr5:9463469	0.000334853413838246	Chr5:9456675	0.00709924540328564
Liver	eeQTL	Chr5:9463469	0.000334853413838246	Chr5:9460224	0.00711929236896588
Liver	eeQTL	Chr5:9463492	0.00121561577969359	Chr5:9456675	0.00709924540328564
Liver	eeQTL	Chr5:9463492	0.00121561577969359	Chr5:9460224	0.00711929236896588
Liver	eeQTL	Chr5:9463544	0.00300550489345439	Chr5:9456675	0.00709924540328564
Liver	eeQTL	Chr5:9463544	0.00300550489345439	Chr5:9460224	0.00711929236896588
Liver	eeQTL	Chr5:9463617	3.30931538812587e-06	Chr5:9456675	0.00709924540328564
Liver	eeQTL	Chr5:9463617	3.30931538812587e-06	Chr5:9460224	0.00711929236896588
Liver	eeQTL	Chr5:9463630	3.1827863815663e-07	Chr5:9456675	0.00709924540328564
Liver	eeQTL	Chr5:9463630	3.1827863815663e-07	Chr5:9460224	0.00711929236896588
Liver	eeQTL	Chr5:9463774	0.0028867028333839	Chr5:9456675	0.00709924540328564
Liver	eeQTL	Chr5:9463774	0.0028867028333839	Chr5:9460224	0.00711929236896588
Liver	eeQTL	Chr5:9463848	0.00512178408173732	Chr5:9456675	0.00709924540328564
Liver	eeQTL	Chr5:9463848	0.00512178408173732	Chr5:9460224	0.00711929236896588
Liver	eeQTL	Chr5:9463964	0.00143722060534505	Chr5:9456675	0.00709924540328564
Liver	eeQTL	Chr5:9463964	0.00143722060534505	Chr5:9460224	0.00711929236896588
Liver	eeQTL	Chr5:9464244	0.0075226460693922	Chr5:9456675	0.00709924540328564
Liver	eeQTL	Chr5:9464244	0.0075226460693922	Chr5:9460224	0.00711929236896588
Liver	eeQTL	Chr5:9464966	0.00152407400677763	Chr5:9456675	0.00709924540328564
Liver	eeQTL	Chr5:9464966	0.00152407400677763	Chr5:9460224	0.00711929236896588
[truncated: 104,209 more rows]
